# Supplementary material for: Genomewide Variation in an Introgression Line of Rice-Zizania Revealed by Whole-Genome re-Sequencing
Source: PLoS One. 2013 Sep 18;8(9):e74479. doi: 10.1371/journal.pone.0074479 (PMC3776793; doi:10.1371/journal.pone.0074479)
Supplement: File S1 — Details of total homozygous SNPs annotation information. (XLSX) [file pone.0074479.s001.xlsx]

## Sheet: Sheet1
Chromosome	Positon	Ref-base	SNP	Symbol	Description	LocationDescription	RefNr	RefAA	ThisNr	ThisAA	SplitType	Mutant
Chr1	33055	C	T	LOC_Os01g01070	expressed protein	gene_position:forward Distance_to_Tss_is:4237 Exon:exon_Position_Number_is:14	ACC	Thr	ACT	Thr	none	Anonymous
Chr1	160391	G	A	LOC_Os01g01330	retrotransposon protein, putative, Ty1-copia subclass, expressed	gene_position:reverse Distance_to_Tss_is:2716 Exon:exon_Position_Number_is:2	TCC	Ser	TCC	Ser	none	Anonymous
Chr1	194135	A	G	LOC_Os01g01380	expressed protein	gene_position:forward Distance_to_Tss_is:4099 Exon:exon_Position_Number_is:6	GAT	Asp	GAG	Glu	none	Non-anonymous
Chr1	303165	A	T	LOC_Os01g01600	ethylene-responsive protein related, putative, expressed	gene_position:forward Distance_to_Tss_is:1062 Exon:exon_Position_Number_is:2	CAT	His	TAT	Tyr	none	Non-anonymous
Chr1	599435	A	T	LOC_Os01g02100	transposon protein, putative, unclassified, expressed	gene_position:forward Distance_to_Tss_is:2145 Exon:exon_Position_Number_is:4	ACT	Thr	TCT	Ser	none	Non-anonymous
Chr1	752102	T	G	LOC_Os01g02370	receptor-like kinase ARK1AS, putative, expressed	gene_position:reverse Distance_to_Tss_is:1890 Exon:exon_Position_Number_is:3	AAG	Lys	CAG	Gln	none	Non-anonymous
Chr1	1017857	A	T	LOC_Os01g02880	fructose-bisphospate aldolase isozyme, putative, expressed	gene_position:forward Distance_to_Tss_is:2792 Exon:exon_Position_Number_is:5	ATC	Ile	ATT	Ile	none	Anonymous
Chr1	1175086	T	C	LOC_Os01g03070	transposon protein, putative, unclassified, expressed	gene_position:reverse Distance_to_Tss_is:3286 Exon:exon_Position_Number_is:8	GCT	Ala	GCT	Ala	none	Anonymous
Chr1	1357473	C	G	LOC_Os01g03370	senescence-induced receptor-like serine/threonine-protein kinase precursor, putative	gene_position:reverse Distance_to_Tss_is:2784 Exon:exon_Position_Number_is:8	GCG	Ala	GCG	Ala	none	Anonymous
Chr1	1415600	T	C	LOC_Os01g03510	WD domain, G-beta repeat domain containing protein, expressed	gene_position:forward Distance_to_Tss_is:2761 Exon:exon_Position_Number_is:4	TTT	Phe	TCT	Ser	none	Non-anonymous
Chr1	1446713	G	A	LOC_Os01g03570	transcription factor X1, putative, expressed	gene_position:forward Distance_to_Tss_is:864 Exon:exon_Position_Number_is:2	CTC	Leu	ATC	Ile	none	Non-anonymous
Chr1	1509376	G	A	LOC_Os01g03660	MYB family transcription factor, putative, expressed	gene_position:forward Distance_to_Tss_is:2141 Exon:exon_Position_Number_is:7	ATA	Ile	ATA	Ile	none	Anonymous
Chr1	1610608	G	C	LOC_Os01g03830	retrotransposon protein, putative, unclassified	gene_position:forward Distance_to_Tss_is:2624 Exon:exon_Position_Number_is:3	AAT	Asn	CAT	His	none	Non-anonymous
Chr1	1925471	A	G	LOC_Os01g04320	transposon protein, putative, unclassified	gene_position:forward Distance_to_Tss_is:1146 Exon:exon_Position_Number_is:2	GAC	Asp	GAC	Asp	none	Anonymous
Chr1	2074862	C	T	LOC_Os01g04630	muconate cycloisomerase, putative, expressed	gene_position:reverse Distance_to_Tss_is:2041 Exon:exon_Position_Number_is:4	ATA	Ile	AAA	Lys	none	Non-anonymous
Chr1	2074869	C	T	LOC_Os01g04630	muconate cycloisomerase, putative, expressed	gene_position:reverse Distance_to_Tss_is:2034 Exon:exon_Position_Number_is:4	CTG	Leu	ATG	Met	none	Non-anonymous
Chr1	2074961	C	T	LOC_Os01g04630	muconate cycloisomerase, putative, expressed	gene_position:reverse Distance_to_Tss_is:1942 Exon:exon_Position_Number_is:4	AAT	Asn	AAT	Asn	none	Anonymous
Chr1	2106738	C	T	LOC_Os01g04680	retrotransposon protein, putative, unclassified	gene_position:forward Distance_to_Tss_is:2547 Exon:exon_Position_Number_is:3	ACC	Thr	TCC	Ser	none	Non-anonymous
Chr1	2161804	A	G	LOC_Os01g04760	hypothetical protein	gene_position:reverse Distance_to_Tss_is:167 Exon:exon_Position_Number_is:1	GAT	Asp	GAC	Asp	none	Anonymous
Chr1	2215416	T	C	LOC_Os01g04814	vacuolar protein sorting-associating protein 4B, putative, expressed	gene_position:reverse Distance_to_Tss_is:6421 Exon:exon_Position_Number_is:6	TTG	Leu	TTG	Leu	none	Anonymous
Chr1	2225112	G	A	LOC_Os01g04840	vacuolar protein sorting-associating protein 4B, putative	gene_position:reverse Distance_to_Tss_is:3414 Exon:exon_Position_Number_is:9	ACT	Thr	ATT	Ile	none	Non-anonymous
Chr1	2226328	A	T	LOC_Os01g04840	vacuolar protein sorting-associating protein 4B, putative	gene_position:reverse Distance_to_Tss_is:2198 Exon:exon_Position_Number_is:6	GTG	Val	GAG	Glu	none	Non-anonymous
Chr1	2327827	A	G	LOC_Os01g04970	hypothetical protein	gene_position:forward Distance_to_Tss_is:203 Exon:exon_Position_Number_is:2	TGC	Cys	GGC	Gly	none	Non-anonymous
Chr1	2374062	A	G	LOC_Os01g05060	mitochondrial glycoprotein, putative, expressed	gene_position:reverse Distance_to_Tss_is:1706 Exon:exon_Position_Number_is:2	GCC	Ala	CCC	Pro	none	Non-anonymous
Chr1	2404594	C	G	LOC_Os01g05130	expressed protein	gene_position:forward Distance_to_Tss_is:2324 Exon:exon_Position_Number_is:5	GAT	Asp	GAG	Glu	none	Non-anonymous
Chr1	2404609	T	C	LOC_Os01g05130	expressed protein	gene_position:forward Distance_to_Tss_is:2339 Exon:exon_Position_Number_is:5	AGC	Ser	AGC	Ser	none	Anonymous
Chr1	2514304	C	G	LOC_Os01g05330	expressed protein	gene_position:forward Distance_to_Tss_is:626 Exon:exon_Position_Number_is:2	TCT	Ser	TCG	Ser	none	Anonymous
Chr1	2563560	A	G	LOC_Os01g05420	IWS1 C-terminus family protein, putative, expressed	gene_position:forward Distance_to_Tss_is:3702 Exon:exon_Position_Number_is:10	CAT	His	CAG	Gln	none	Non-anonymous
Chr1	2568339	T	C	LOC_Os01g05430	OsRhmbd1 - Putative Rhomboid homologue, expressed	gene_position:forward Distance_to_Tss_is:1288 Exon:exon_Position_Number_is:4	CTT	Leu	CTT	Leu	none	Anonymous
Chr1	2579130	T	C	LOC_Os01g05470	transcription factor X1, putative, expressed	gene_position:reverse Distance_to_Tss_is:3445 Exon:exon_Position_Number_is:6	GAT	Asp	GAG	Glu	none	Non-anonymous
Chr1	2579728	C	T	LOC_Os01g05470	transcription factor X1, putative, expressed	gene_position:reverse Distance_to_Tss_is:2847 Exon:exon_Position_Number_is:4	GAT	Asp	GAT	Asp	none	Anonymous
Chr1	2580275	C	T	LOC_Os01g05470	transcription factor X1, putative, expressed	gene_position:reverse Distance_to_Tss_is:2300 Exon:exon_Position_Number_is:2	GAT	Asp	AAT	Asn	none	Non-anonymous
Chr1	2580397	A	G	LOC_Os01g05470	transcription factor X1, putative, expressed	gene_position:reverse Distance_to_Tss_is:2178 Exon:exon_Position_Number_is:2	AGA	Arg	ACA	Thr	none	Non-anonymous
Chr1	2581389	G	C	LOC_Os01g05470	transcription factor X1, putative, expressed	gene_position:reverse Distance_to_Tss_is:1186 Exon:exon_Position_Number_is:1	AAG	Lys	AGG	Arg	none	Non-anonymous
Chr1	2581391	G	A	LOC_Os01g05470	transcription factor X1, putative, expressed	gene_position:reverse Distance_to_Tss_is:1184 Exon:exon_Position_Number_is:1	AGG	Arg	AGT	Ser	none	Non-anonymous
Chr1	2590602	A	G	LOC_Os01g05490	triosephosphate isomerase, cytosolic, putative, expressed	gene_position:reverse Distance_to_Tss_is:2039 Exon:exon_Position_Number_is:4	GAG	Glu	GCG	Ala	exon end	Non-anonymous
Chr1	2591350	G	A	LOC_Os01g05490	triosephosphate isomerase, cytosolic, putative, expressed	gene_position:reverse Distance_to_Tss_is:1291 Exon:exon_Position_Number_is:2	GAC	Asp	GTC	Val	none	Non-anonymous
Chr1	2601778	A	G	LOC_Os01g05500	zinc finger protein, putative, expressed	gene_position:forward Distance_to_Tss_is:2928 Exon:exon_Position_Number_is:3	TCA	Ser	GCA	Ala	none	Non-anonymous
Chr1	2635752	A	G	LOC_Os01g05530	expressed protein	gene_position:forward Distance_to_Tss_is:4198 Exon:exon_Position_Number_is:9	CAA	Gln	GAA	Glu	none	Non-anonymous
Chr1	2642501	T	C	LOC_Os01g05540	expressed protein	gene_position:reverse Distance_to_Tss_is:1164 Exon:exon_Position_Number_is:1	TTA	Leu	TTG	Leu	none	Anonymous
Chr1	2642549	C	A	LOC_Os01g05540	expressed protein	gene_position:reverse Distance_to_Tss_is:1116 Exon:exon_Position_Number_is:1	CAT	His	CAT	His	none	Anonymous
Chr1	2669098	C	A	LOC_Os01g05600	NBS-LRR disease resistance protein, putative	gene_position:reverse Distance_to_Tss_is:2826 Exon:exon_Position_Number_is:1	TCA	Ser	TCA	Ser	none	Anonymous
Chr1	2669445	G	A	LOC_Os01g05600	NBS-LRR disease resistance protein, putative	gene_position:reverse Distance_to_Tss_is:2479 Exon:exon_Position_Number_is:1	AAA	Lys	ATA	Ile	none	Non-anonymous
Chr1	2670093	T	A	LOC_Os01g05600	NBS-LRR disease resistance protein, putative	gene_position:reverse Distance_to_Tss_is:1831 Exon:exon_Position_Number_is:1	TGT	Cys	TTT	Phe	none	Non-anonymous
Chr1	2670184	T	C	LOC_Os01g05600	NBS-LRR disease resistance protein, putative	gene_position:reverse Distance_to_Tss_is:1740 Exon:exon_Position_Number_is:1	CTG	Leu	GTG	Val	none	Non-anonymous
Chr1	2670378	T	C	LOC_Os01g05600	NBS-LRR disease resistance protein, putative	gene_position:reverse Distance_to_Tss_is:1546 Exon:exon_Position_Number_is:1	GTA	Val	GGA	Gly	none	Non-anonymous
Chr1	2670553	G	A	LOC_Os01g05600	NBS-LRR disease resistance protein, putative	gene_position:reverse Distance_to_Tss_is:1371 Exon:exon_Position_Number_is:1	TAC	Tyr	TAC	Tyr	none	Anonymous
Chr1	2670656	A	C	LOC_Os01g05600	NBS-LRR disease resistance protein, putative	gene_position:reverse Distance_to_Tss_is:1268 Exon:exon_Position_Number_is:1	CCA	Pro	CCG	Pro	none	Anonymous
Chr1	2670983	A	T	LOC_Os01g05600	NBS-LRR disease resistance protein, putative	gene_position:reverse Distance_to_Tss_is:941 Exon:exon_Position_Number_is:1	GCA	Ala	GCA	Ala	none	Anonymous
Chr1	2687955	G	C	LOC_Os01g05640	receptor-like protein kinase 5 precursor, putative, expressed	gene_position:reverse Distance_to_Tss_is:3231 Exon:exon_Position_Number_is:3	GGA	Gly	GGA	Gly	none	Anonymous
Chr1	2688238	C	G	LOC_Os01g05640	receptor-like protein kinase 5 precursor, putative, expressed	gene_position:reverse Distance_to_Tss_is:2948 Exon:exon_Position_Number_is:2	AAA	Lys	AAC	Asn	none	Non-anonymous
Chr1	2689089	C	A	LOC_Os01g05640	receptor-like protein kinase 5 precursor, putative, expressed	gene_position:reverse Distance_to_Tss_is:2097 Exon:exon_Position_Number_is:2	AAA	Lys	TAA	***	none	Non-anonymous
Chr1	2689187	T	C	LOC_Os01g05640	receptor-like protein kinase 5 precursor, putative, expressed	gene_position:reverse Distance_to_Tss_is:1999 Exon:exon_Position_Number_is:2	CTG	Leu	CGG	Arg	none	Non-anonymous
Chr1	2689253	G	A	LOC_Os01g05640	receptor-like protein kinase 5 precursor, putative, expressed	gene_position:reverse Distance_to_Tss_is:1933 Exon:exon_Position_Number_is:2	ATA	Ile	ATA	Ile	none	Anonymous
Chr1	2689544	G	T	LOC_Os01g05640	receptor-like protein kinase 5 precursor, putative, expressed	gene_position:reverse Distance_to_Tss_is:1642 Exon:exon_Position_Number_is:2	GTT	Val	GAT	Asp	none	Non-anonymous
Chr1	2727473	C	T	LOC_Os01g05720	conserved hypothetical protein	gene_position:forward Distance_to_Tss_is:338 Exon:exon_Position_Number_is:2	GCT	Ala	GCT	Ala	none	Anonymous
Chr1	2745711	A	G	LOC_Os01g05744	expressed protein	gene_position:forward Distance_to_Tss_is:4204 Exon:exon_Position_Number_is:8	ACC	Thr	GCC	Ala	none	Non-anonymous
Chr1	2766619	G	A	LOC_Os01g05790	SLT1 protein, putative, expressed	gene_position:forward Distance_to_Tss_is:1846 Exon:exon_Position_Number_is:2	CAT	His	CAT	His	none	Anonymous
Chr1	2766625	G	A	LOC_Os01g05790	SLT1 protein, putative, expressed	gene_position:forward Distance_to_Tss_is:1852 Exon:exon_Position_Number_is:2	GCA	Ala	GAA	Glu	none	Non-anonymous
Chr1	2770921	A	G	LOC_Os01g05800	inner membrane protein, putative, expressed	gene_position:forward Distance_to_Tss_is:1781 Exon:exon_Position_Number_is:5	AAC	Asn	GAC	Asp	none	Non-anonymous
Chr1	2805642	C	T	LOC_Os01g05860	PPR repeat domain containing protein, putative, expressed	gene_position:forward Distance_to_Tss_is:1058 Exon:exon_Position_Number_is:2	GGA	Gly	TGA	***	none	Non-anonymous
Chr1	2805654	T	G	LOC_Os01g05860	PPR repeat domain containing protein, putative, expressed	gene_position:forward Distance_to_Tss_is:1070 Exon:exon_Position_Number_is:2	GAC	Asp	GAC	Asp	none	Anonymous
Chr1	2805807	T	C	LOC_Os01g05860	PPR repeat domain containing protein, putative, expressed	gene_position:forward Distance_to_Tss_is:1223 Exon:exon_Position_Number_is:2	GAT	Asp	CAT	His	none	Non-anonymous
Chr1	2806056	T	A	LOC_Os01g05860	PPR repeat domain containing protein, putative, expressed	gene_position:forward Distance_to_Tss_is:1472 Exon:exon_Position_Number_is:2	AAA	Lys	AAA	Lys	none	Anonymous
Chr1	2811730	A	G	LOC_Os01g05870	receptor kinase, putative, expressed	gene_position:forward Distance_to_Tss_is:2417 Exon:exon_Position_Number_is:2	AAT	Asn	AGT	Ser	none	Non-anonymous
Chr1	2812013	G	A	LOC_Os01g05870	receptor kinase, putative, expressed	gene_position:forward Distance_to_Tss_is:2700 Exon:exon_Position_Number_is:2	ATA	Ile	ATA	Ile	none	Anonymous
Chr1	2812334	G	T	LOC_Os01g05870	receptor kinase, putative, expressed	gene_position:forward Distance_to_Tss_is:3021 Exon:exon_Position_Number_is:2	CAT	His	CAT	His	none	Anonymous
Chr1	2812731	T	C	LOC_Os01g05870	receptor kinase, putative, expressed	gene_position:forward Distance_to_Tss_is:3418 Exon:exon_Position_Number_is:2	ATC	Ile	CTC	Leu	none	Non-anonymous
Chr1	2813484	A	G	LOC_Os01g05870	receptor kinase, putative, expressed	gene_position:forward Distance_to_Tss_is:4171 Exon:exon_Position_Number_is:3	TCA	Ser	TCG	Ser	none	Anonymous
Chr1	2813547	T	A	LOC_Os01g05870	receptor kinase, putative, expressed	gene_position:forward Distance_to_Tss_is:4234 Exon:exon_Position_Number_is:3	AGA	Arg	AGA	Arg	none	Anonymous
Chr1	2813635	T	A	LOC_Os01g05870	receptor kinase, putative, expressed	gene_position:forward Distance_to_Tss_is:4322 Exon:exon_Position_Number_is:3	TGA	***	AGA	Arg	uag	Non-anonymous
Chr1	2893067	C	T	LOC_Os01g06050	expressed protein	gene_position:reverse Distance_to_Tss_is:640 Exon:exon_Position_Number_is:1	ATC	Ile	ATC	Ile	none	Anonymous
Chr1	2893144	C	T	LOC_Os01g06050	expressed protein	gene_position:reverse Distance_to_Tss_is:563 Exon:exon_Position_Number_is:1	AGC	Ser	AAC	Asn	none	Non-anonymous
Chr1	2893495	G	A	LOC_Os01g06050	expressed protein	gene_position:reverse Distance_to_Tss_is:212 Exon:exon_Position_Number_is:1	ATC	Ile	ATC	Ile	none	Anonymous
Chr1	2893519	A	G	LOC_Os01g06050	expressed protein	gene_position:reverse Distance_to_Tss_is:188 Exon:exon_Position_Number_is:1	ATC	Ile	ACC	Thr	none	Non-anonymous
Chr1	2934871	T	C	LOC_Os01g06160	retrotransposon protein, putative, Ty3-gypsy subclass	gene_position:forward Distance_to_Tss_is:1143 Exon:exon_Position_Number_is:1	GAA	Glu	CAA	Gln	none	Non-anonymous
Chr1	2935019	T	C	LOC_Os01g06160	retrotransposon protein, putative, Ty3-gypsy subclass	gene_position:forward Distance_to_Tss_is:1291 Exon:exon_Position_Number_is:1	GTG	Val	GCG	Ala	none	Non-anonymous
Chr1	2935156	C	T	LOC_Os01g06160	retrotransposon protein, putative, Ty3-gypsy subclass	gene_position:forward Distance_to_Tss_is:1428 Exon:exon_Position_Number_is:1	CCC	Pro	TCC	Ser	none	Non-anonymous
Chr1	2935593	G	A	LOC_Os01g06160	retrotransposon protein, putative, Ty3-gypsy subclass	gene_position:forward Distance_to_Tss_is:1865 Exon:exon_Position_Number_is:1	AGT	Ser	AGA	Arg	none	Non-anonymous
Chr1	2949898	C	G	LOC_Os01g06200	retrotransposon protein, putative, unclassified	gene_position:reverse Distance_to_Tss_is:2115 Exon:exon_Position_Number_is:6	CTG	Leu	CTC	Leu	none	Anonymous
Chr1	2951334	G	A	LOC_Os01g06200	retrotransposon protein, putative, unclassified	gene_position:reverse Distance_to_Tss_is:679 Exon:exon_Position_Number_is:1	AAG	Lys	ATG	Met	none	Non-anonymous
Chr1	2963080	C	A	LOC_Os01g06240	protein kinase, putative, expressed	gene_position:reverse Distance_to_Tss_is:837 Exon:exon_Position_Number_is:1	GAT	Asp	TAT	Tyr	none	Non-anonymous
Chr1	2970444	G	C	LOC_Os01g06270	expressed protein	gene_position:reverse Distance_to_Tss_is:7869 Exon:exon_Position_Number_is:16	TCA	Ser	TCG	Ser	none	Anonymous
Chr1	2986506	C	A	LOC_Os01g06290	splicing factor, arginine/serine-rich, putative, expressed	gene_position:reverse Distance_to_Tss_is:1793 Exon:exon_Position_Number_is:5	GAA	Glu	TAA	***	none	Non-anonymous
Chr1	3013233	A	C	LOC_Os01g06340	expressed protein	gene_position:reverse Distance_to_Tss_is:518 Exon:exon_Position_Number_is:1	TTC	Phe	TTG	Leu	none	Non-anonymous
Chr1	3017967	G	A	LOC_Os01g06360	transposon protein, putative, unclassified	gene_position:forward Distance_to_Tss_is:2103 Exon:exon_Position_Number_is:3	GTC	Val	ATC	Ile	none	Non-anonymous
Chr1	3042113	C	T	LOC_Os01g06454	heat shock protein DnaJ, putative, expressed	gene_position:reverse Distance_to_Tss_is:1235 Exon:exon_Position_Number_is:2	ATC	Ile	ATA	Ile	none	Anonymous
Chr1	3042118	T	G	LOC_Os01g06454	heat shock protein DnaJ, putative, expressed	gene_position:reverse Distance_to_Tss_is:1230 Exon:exon_Position_Number_is:2	TTA	Leu	CTA	Leu	none	Anonymous
Chr1	3045225	T	C	LOC_Os01g06460	uncharacterized Cys-rich domain containing protein, putative, expressed	gene_position:forward Distance_to_Tss_is:1742 Exon:exon_Position_Number_is:2	TGT	Cys	CGT	Arg	none	Non-anonymous
Chr1	3048665	G	A	LOC_Os01g06470	expressed protein	gene_position:forward Distance_to_Tss_is:2161 Exon:exon_Position_Number_is:5	CTT	Leu	CAT	His	none	Non-anonymous
Chr1	3050063	C	A	LOC_Os01g06470	expressed protein	gene_position:forward Distance_to_Tss_is:3559 Exon:exon_Position_Number_is:8	GAT	Asp	AAT	Asn	none	Non-anonymous
Chr1	3058547	T	G	LOC_Os01g06500	PHLOEM 2-LIKE A5, putative, expressed	gene_position:reverse Distance_to_Tss_is:170 Exon:exon_Position_Number_is:1	AAC	Asn	CAC	His	none	Non-anonymous
Chr1	3060424	G	A	LOC_Os01g06510	arginyl-tRNA synthetase, putative, expressed	gene_position:forward Distance_to_Tss_is:430 Exon:exon_Position_Number_is:2	ATG	Met	ATA	Ile	atg	Non-anonymous
Chr1	3062810	A	C	LOC_Os01g06510	arginyl-tRNA synthetase, putative, expressed	gene_position:forward Distance_to_Tss_is:2816 Exon:exon_Position_Number_is:10	TAC	Tyr	CAC	His	none	Non-anonymous
Chr1	3087938	C	T	LOC_Os01g06550	NF-X1-type zinc finger protein, putative, expressed	gene_position:reverse Distance_to_Tss_is:1949 Exon:exon_Position_Number_is:3	TGT	Cys	TAT	Tyr	none	Non-anonymous
Chr1	3100031	G	A	LOC_Os01g06590	zinc finger, C3HC4 type domain containing protein, expressed	gene_position:reverse Distance_to_Tss_is:4204 Exon:exon_Position_Number_is:5	CAC	His	CTC	Leu	none	Non-anonymous
Chr1	3178571	A	G	LOC_Os01g06720	disease resistance protein SlVe2 precursor, putative	gene_position:forward Distance_to_Tss_is:3027 Exon:exon_Position_Number_is:2	AAA	Lys	AGA	Arg	none	Non-anonymous
Chr1	3183780	A	G	LOC_Os01g06730	verticillium wilt disease resistance protein, putative, expressed	gene_position:forward Distance_to_Tss_is:2830 Exon:exon_Position_Number_is:1	AAC	Asn	AGC	Ser	none	Non-anonymous
Chr1	3221765	G	A	LOC_Os01g06790	disease resistance protein, putative, expressed	gene_position:forward Distance_to_Tss_is:462 Exon:exon_Position_Number_is:1	GCT	Ala	ACT	Thr	none	Non-anonymous
Chr1	3221886	C	G	LOC_Os01g06790	disease resistance protein, putative, expressed	gene_position:forward Distance_to_Tss_is:583 Exon:exon_Position_Number_is:1	ACC	Thr	AGC	Ser	none	Non-anonymous
Chr1	3235537	A	T	LOC_Os01g06820	hcr2-0B, putative	gene_position:forward Distance_to_Tss_is:550 Exon:exon_Position_Number_is:1	CTG	Leu	CTG	Leu	none	Anonymous
Chr1	3235665	G	T	LOC_Os01g06820	hcr2-0B, putative	gene_position:forward Distance_to_Tss_is:678 Exon:exon_Position_Number_is:1	AAT	Asn	TAT	Tyr	none	Non-anonymous
Chr1	3250393	A	C	LOC_Os01g06870	resistance protein SlVe1 precursor, putative, expressed	gene_position:forward Distance_to_Tss_is:189 Exon:exon_Position_Number_is:1	GAC	Asp	CAC	His	none	Non-anonymous
Chr1	3250667	G	T	LOC_Os01g06870	resistance protein SlVe1 precursor, putative, expressed	gene_position:forward Distance_to_Tss_is:463 Exon:exon_Position_Number_is:1	CTT	Leu	CTT	Leu	none	Anonymous
Chr1	3250776	T	C	LOC_Os01g06870	resistance protein SlVe1 precursor, putative, expressed	gene_position:forward Distance_to_Tss_is:572 Exon:exon_Position_Number_is:1	ATA	Ile	ATC	Ile	none	Anonymous
Chr1	3251080	T	C	LOC_Os01g06870	resistance protein SlVe1 precursor, putative, expressed	gene_position:forward Distance_to_Tss_is:876 Exon:exon_Position_Number_is:1	CTT	Leu	CTT	Leu	none	Anonymous
Chr1	3251177	G	A	LOC_Os01g06870	resistance protein SlVe1 precursor, putative, expressed	gene_position:forward Distance_to_Tss_is:973 Exon:exon_Position_Number_is:1	GCC	Ala	GAC	Asp	none	Non-anonymous
Chr1	3283796	C	T	LOC_Os01g06920	resistance protein SlVe1 precursor, putative, expressed	gene_position:forward Distance_to_Tss_is:1820 Exon:exon_Position_Number_is:1	CCA	Pro	CCT	Pro	none	Anonymous
Chr1	3284403	G	A	LOC_Os01g06920	resistance protein SlVe1 precursor, putative, expressed	gene_position:forward Distance_to_Tss_is:2427 Exon:exon_Position_Number_is:1	GTC	Val	ATC	Ile	none	Non-anonymous
Chr1	3284405	C	A	LOC_Os01g06920	resistance protein SlVe1 precursor, putative, expressed	gene_position:forward Distance_to_Tss_is:2429 Exon:exon_Position_Number_is:1	GTC	Val	GTA	Val	none	Anonymous
Chr1	3284904	C	T	LOC_Os01g06920	resistance protein SlVe1 precursor, putative, expressed	gene_position:forward Distance_to_Tss_is:2928 Exon:exon_Position_Number_is:1	GAC	Asp	TAC	Tyr	none	Non-anonymous
Chr1	3345870	C	T	LOC_Os01g07110	BRCA2 repeat family protein, expressed	gene_position:reverse Distance_to_Tss_is:8196 Exon:exon_Position_Number_is:24	TTC	Phe	TTA	Leu	none	Non-anonymous
Chr1	3350436	G	A	LOC_Os01g07110	BRCA2 repeat family protein, expressed	gene_position:reverse Distance_to_Tss_is:3630 Exon:exon_Position_Number_is:14	AAT	Asn	AAT	Asn	none	Anonymous
Chr1	4849939	T	G	LOC_Os01g09500	expressed protein	gene_position:reverse Distance_to_Tss_is:1254 Exon:exon_Position_Number_is:3	GAA	Glu	GAC	Asp	none	Non-anonymous
Chr1	4981678	A	G	LOC_Os01g09670	pollen-specific protein SF21, putative, expressed	gene_position:reverse Distance_to_Tss_is:2465 Exon:exon_Position_Number_is:11	GAG	Glu	CAG	Gln	none	Non-anonymous
Chr1	4981849	A	T	LOC_Os01g09670	pollen-specific protein SF21, putative, expressed	gene_position:reverse Distance_to_Tss_is:2294 Exon:exon_Position_Number_is:10	CTA	Leu	ATA	Ile	none	Non-anonymous
Chr1	4992781	T	G	LOC_Os01g09690	hypothetical protein	gene_position:forward Distance_to_Tss_is:2268 Exon:exon_Position_Number_is:4	CAC	His	CAG	Gln	none	Non-anonymous
Chr1	5029167	T	C	LOC_Os01g09760	DIRP family protein, putative, expressed	gene_position:forward Distance_to_Tss_is:1878 Exon:exon_Position_Number_is:2	GTT	Val	GCT	Ala	none	Non-anonymous
Chr1	5061408	T	C	LOC_Os01g09800	BTBA1 - Bric-a-Brac,Tramtrack, Broad Complex BTB domain with Ankyrin repeat region, expressed	gene_position:reverse Distance_to_Tss_is:2828 Exon:exon_Position_Number_is:2	CCA	Pro	CGA	Arg	none	Non-anonymous
Chr1	5110737	A	G	LOC_Os01g09860	retrotransposon protein, putative, unclassified, expressed	gene_position:reverse Distance_to_Tss_is:5276 Exon:exon_Position_Number_is:12	GTC	Val	GCC	Ala	none	Non-anonymous
Chr1	5114071	T	C	LOC_Os01g09860	retrotransposon protein, putative, unclassified, expressed	gene_position:reverse Distance_to_Tss_is:1942 Exon:exon_Position_Number_is:3	CCG	Pro	CCG	Pro	none	Anonymous
Chr1	5114128	T	C	LOC_Os01g09860	retrotransposon protein, putative, unclassified, expressed	gene_position:reverse Distance_to_Tss_is:1885 Exon:exon_Position_Number_is:3	CCT	Pro	CCG	Pro	none	Anonymous
Chr1	5114273	A	G	LOC_Os01g09860	retrotransposon protein, putative, unclassified, expressed	gene_position:reverse Distance_to_Tss_is:1740 Exon:exon_Position_Number_is:2	AGC	Ser	CGC	Arg	none	Non-anonymous
Chr1	5114458	G	A	LOC_Os01g09860	retrotransposon protein, putative, unclassified, expressed	gene_position:reverse Distance_to_Tss_is:1555 Exon:exon_Position_Number_is:2	AGC	Ser	ATC	Ile	none	Non-anonymous
Chr1	5189948	C	T	LOC_Os01g09970	hypothetical protein	gene_position:forward Distance_to_Tss_is:21 Exon:exon_Position_Number_is:1	CTC	Leu	TTC	Phe	none	Non-anonymous
Chr1	5189955	C	A	LOC_Os01g09970	hypothetical protein	gene_position:forward Distance_to_Tss_is:28 Exon:exon_Position_Number_is:1	GCG	Ala	GAG	Glu	none	Non-anonymous
Chr1	5269875	A	C	LOC_Os01g10110	cytokinin dehydrogenase precursor, putative, expressed	gene_position:reverse Distance_to_Tss_is:4803 Exon:exon_Position_Number_is:4	CTG	Leu	CGG	Arg	none	Non-anonymous
Chr1	5306763	C	G	LOC_Os01g10140	RNA-dependent RNA polymerase, putative, expressed	gene_position:reverse Distance_to_Tss_is:10860 Exon:exon_Position_Number_is:12	TAC	Tyr	TAC	Tyr	none	Anonymous
Chr1	5664697	A	T	LOC_Os01g10600	aquaporin protein, putative, expressed	gene_position:reverse Distance_to_Tss_is:3206 Exon:exon_Position_Number_is:4	GGC	Gly	AGC	Ser	none	Non-anonymous
Chr1	5809374	A	G	LOC_Os01g10890	CAMK_KIN1/SNF1/Nim1_like.8 - CAMK includes calcium/calmodulin depedent protein kinases, expressed	gene_position:reverse Distance_to_Tss_is:1243 Exon:exon_Position_Number_is:1	TAC	Tyr	TAC	Tyr	none	Anonymous
Chr1	5962010	A	C	LOC_Os01g11140	retrotransposon protein, putative, unclassified	gene_position:forward Distance_to_Tss_is:1316 Exon:exon_Position_Number_is:2	CTA	Leu	CTA	Leu	none	Anonymous
Chr1	6267334	C	T	LOC_Os01g11620	GDSL-like lipase/acylhydrolase, putative, expressed	gene_position:forward Distance_to_Tss_is:894 Exon:exon_Position_Number_is:3	ACA	Thr	ACT	Thr	none	Anonymous
Chr1	6635867	G	A	LOC_Os01g12170	retrotransposon protein, putative, unclassified	gene_position:reverse Distance_to_Tss_is:732 Exon:exon_Position_Number_is:2	CAT	His	CTT	Leu	none	Non-anonymous
Chr1	6708222	A	G	LOC_Os01g12280	hAT dimerisation domain-containing protein, putative, expressed	gene_position:reverse Distance_to_Tss_is:1431 Exon:exon_Position_Number_is:3	CAG	Gln	CCG	Pro	none	Non-anonymous
Chr1	6858888	A	C	LOC_Os01g12490	flavin monooxygenase, putative, expressed	gene_position:forward Distance_to_Tss_is:2856 Exon:exon_Position_Number_is:2	ACC	Thr	ACC	Thr	none	Anonymous
Chr1	6859050	G	A	LOC_Os01g12490	flavin monooxygenase, putative, expressed	gene_position:forward Distance_to_Tss_is:3018 Exon:exon_Position_Number_is:3	CAA	Gln	CAA	Gln	none	Anonymous
Chr1	6859476	T	C	LOC_Os01g12490	flavin monooxygenase, putative, expressed	gene_position:forward Distance_to_Tss_is:3444 Exon:exon_Position_Number_is:4	AAC	Asn	AAC	Asn	none	Anonymous
Chr1	6894299	A	C	LOC_Os01g12530	smr domain containing protein, expressed	gene_position:forward Distance_to_Tss_is:5948 Exon:exon_Position_Number_is:9	ATG	Met	CTG	Leu	none	Non-anonymous
Chr1	6902553	A	T	LOC_Os01g12540	GTPase of unknown function domain containing protein, putative, expressed	gene_position:forward Distance_to_Tss_is:5982 Exon:exon_Position_Number_is:9	AAA	Lys	TAA	***	none	Non-anonymous
Chr1	6908165	T	G	LOC_Os01g12550	expressed protein	gene_position:forward Distance_to_Tss_is:4659 Exon:exon_Position_Number_is:9	TCA	Ser	TGA	***	none	Non-anonymous
Chr1	6909017	C	T	LOC_Os01g12560	3-methyl-2-oxobutanoate hydroxymethyltransferase, putative, expressed	gene_position:reverse Distance_to_Tss_is:2114 Exon:exon_Position_Number_is:5	GGC	Gly	GGA	Gly	none	Anonymous
Chr1	6910010	C	T	LOC_Os01g12560	3-methyl-2-oxobutanoate hydroxymethyltransferase, putative, expressed	gene_position:reverse Distance_to_Tss_is:1121 Exon:exon_Position_Number_is:2	GAA	Glu	GAA	Glu	none	Anonymous
Chr1	7025918	A	G	LOC_Os01g12710	oxidoreductase, short chain dehydrogenase/reductase family domain containing protein, expressed	gene_position:forward Distance_to_Tss_is:2621 Exon:exon_Position_Number_is:6	AAA	Lys	AAG	Lys	none	Anonymous
Chr1	7179396	A	G	LOC_Os01g12930	U-box domain containing protein, expressed	gene_position:reverse Distance_to_Tss_is:3567 Exon:exon_Position_Number_is:6	TCA	Ser	TCA	Ser	none	Anonymous
Chr1	7222396	C	A	LOC_Os01g13000	ethylene-responsive protein related, putative, expressed	gene_position:reverse Distance_to_Tss_is:1827 Exon:exon_Position_Number_is:3	ACA	Thr	TCA	Ser	none	Non-anonymous
Chr1	7464123	A	G	LOC_Os01g13404	ATP binding protein, putative, expressed	gene_position:reverse Distance_to_Tss_is:410 Exon:exon_Position_Number_is:2	GAG	Glu	GAC	Asp	none	Non-anonymous
Chr1	7828474	A	C	LOC_Os01g13970	retrotransposon protein, putative, Ty3-gypsy subclass	gene_position:reverse Distance_to_Tss_is:2743 Exon:exon_Position_Number_is:2	CCG	Pro	CGG	Arg	none	Non-anonymous
Chr1	8457103	A	G	LOC_Os01g15080	hypothetical protein	gene_position:forward Distance_to_Tss_is:144 Exon:exon_Position_Number_is:2	GGC	Gly	GGC	Gly	none	Anonymous
Chr1	9483058	C	T	LOC_Os01g16700	retrotransposon protein, putative, LINE subclass	gene_position:reverse Distance_to_Tss_is:1968 Exon:exon_Position_Number_is:3	GCT	Ala	ACT	Thr	none	Non-anonymous
Chr1	9484222	T	C	LOC_Os01g16700	retrotransposon protein, putative, LINE subclass	gene_position:reverse Distance_to_Tss_is:804 Exon:exon_Position_Number_is:2	AAA	Lys	AAG	Lys	none	Anonymous
Chr1	9736479	T	C	LOC_Os01g17000	expressed protein	gene_position:forward Distance_to_Tss_is:3671 Exon:exon_Position_Number_is:2	GGC	Gly	GCC	Ala	none	Non-anonymous
Chr1	10025095	G	A	LOC_Os01g17430	coatomer subunit beta-1, putative, expressed	gene_position:reverse Distance_to_Tss_is:1003 Exon:exon_Position_Number_is:1	CAG	Gln	TAG	***	none	Non-anonymous
Chr1	10079880	G	A	LOC_Os01g18020	retrotransposon protein, putative, unclassified	gene_position:reverse Distance_to_Tss_is:1370 Exon:exon_Position_Number_is:2	TGC	Cys	TGC	Cys	none	Anonymous
Chr1	10351716	A	G	LOC_Os01g18420	OsMADS88 - MADS-box family gene with M-gamma type-box	gene_position:forward Distance_to_Tss_is:311 Exon:exon_Position_Number_is:1	GCG	Ala	GCG	Ala	none	Anonymous
Chr1	10416002	C	T	LOC_Os01g18520	retrotransposon protein, putative, Ty3-gypsy subclass, expressed	gene_position:forward Distance_to_Tss_is:1233 Exon:exon_Position_Number_is:1	GAA	Glu	TAA	***	none	Non-anonymous
Chr1	10516790	A	G	LOC_Os01g18670	MDR-like ABC transporter, putative, expressed	gene_position:reverse Distance_to_Tss_is:3468 Exon:exon_Position_Number_is:7	GTG	Val	CTG	Leu	none	Non-anonymous
Chr1	11019021	A	G	LOC_Os01g19460	retrotransposon protein, putative, unclassified	gene_position:forward Distance_to_Tss_is:5796 Exon:exon_Position_Number_is:12	CTA	Leu	CGA	Arg	none	Non-anonymous
Chr1	11029151	G	A	LOC_Os01g19470	nodal modulator 1 precursor, putative, expressed	gene_position:reverse Distance_to_Tss_is:8695 Exon:exon_Position_Number_is:17	AAT	Asn	AAT	Asn	none	Anonymous
Chr1	11331530	T	C	LOC_Os01g19960	transposon protein, putative, CACTA, En/Spm sub-class	gene_position:forward Distance_to_Tss_is:6782 Exon:exon_Position_Number_is:8	CGC	Arg	CGC	Arg	none	Anonymous
Chr1	11349821	C	T	LOC_Os01g19970	MYB family transcription factor, putative, expressed	gene_position:forward Distance_to_Tss_is:338 Exon:exon_Position_Number_is:1	CTC	Leu	CTC	Leu	none	Anonymous
Chr1	11355576	C	T	LOC_Os01g19970	MYB family transcription factor, putative, expressed	gene_position:forward Distance_to_Tss_is:6093 Exon:exon_Position_Number_is:2	TTG	Leu	TTG	Leu	none	Anonymous
Chr1	11357522	C	T	LOC_Os01g19980	hypothetical protein	gene_position:forward Distance_to_Tss_is:394 Exon:exon_Position_Number_is:2	TTG	Leu	TTG	Leu	none	Anonymous
Chr1	11371771	T	C	LOC_Os01g20020	hypothetical protein	gene_position:forward Distance_to_Tss_is:2 Exon:exon_Position_Number_is:1	ATG	Met	ATC	Ile	atg	Non-anonymous
Chr1	11488040	C	T	LOC_Os01g20200	transposon protein, putative, CACTA, En/Spm sub-class, expressed	gene_position:reverse Distance_to_Tss_is:529 Exon:exon_Position_Number_is:1	GTT	Val	GAT	Asp	none	Non-anonymous
Chr1	11519846	T	G	LOC_Os01g20700	hypothetical protein	gene_position:forward Distance_to_Tss_is:3184 Exon:exon_Position_Number_is:3	TAC	Tyr	TAG	***	none	Non-anonymous
Chr1	11727343	A	G	LOC_Os01g21010	conserved hypothetical protein	gene_position:forward Distance_to_Tss_is:944 Exon:exon_Position_Number_is:2	ATT	Ile	ATG	Met	none	Non-anonymous
Chr1	11835437	G	A	LOC_Os01g21210	retrotransposon protein, putative, unclassified	gene_position:forward Distance_to_Tss_is:4856 Exon:exon_Position_Number_is:8	GTT	Val	GTA	Val	none	Anonymous
Chr1	13555567	A	C	LOC_Os01g24050	expressed protein	gene_position:forward Distance_to_Tss_is:6221 Exon:exon_Position_Number_is:2	TCA	Ser	CCA	Pro	none	Non-anonymous
Chr1	14126070	A	C	LOC_Os01g25040	transposon protein, putative, CACTA, En/Spm sub-class	gene_position:forward Distance_to_Tss_is:4981 Exon:exon_Position_Number_is:8	TAC	Tyr	TAC	Tyr	none	Anonymous
Chr1	14126170	G	A	LOC_Os01g25040	transposon protein, putative, CACTA, En/Spm sub-class	gene_position:forward Distance_to_Tss_is:5081 Exon:exon_Position_Number_is:8	ATC	Ile	ATC	Ile	none	Anonymous
Chr1	14126271	T	A	LOC_Os01g25040	transposon protein, putative, CACTA, En/Spm sub-class	gene_position:forward Distance_to_Tss_is:5182 Exon:exon_Position_Number_is:8	AGT	Ser	AGA	Arg	none	Non-anonymous
Chr1	14131509	C	T	LOC_Os01g25060	transposon protein, putative, CACTA, En/Spm sub-class	gene_position:forward Distance_to_Tss_is:1693 Exon:exon_Position_Number_is:4	GAT	Asp	TAT	Tyr	none	Non-anonymous
Chr1	14133153	A	G	LOC_Os01g25060	transposon protein, putative, CACTA, En/Spm sub-class	gene_position:forward Distance_to_Tss_is:3337 Exon:exon_Position_Number_is:8	AAT	Asn	AGT	Ser	none	Non-anonymous
Chr1	14174691	T	A	LOC_Os01g25110	clathrin adaptor complex small chain domain containing protein	gene_position:forward Distance_to_Tss_is:4474 Exon:exon_Position_Number_is:6	TTC	Phe	ATC	Ile	none	Non-anonymous
Chr1	14244226	T	C	LOC_Os01g25210	retrotransposon protein, putative, unclassified	gene_position:reverse Distance_to_Tss_is:860 Exon:exon_Position_Number_is:2	GGC	Gly	GGG	Gly	none	Anonymous
Chr1	14299731	G	T	LOC_Os01g25320	auxilin, putative, expressed	gene_position:reverse Distance_to_Tss_is:2465 Exon:exon_Position_Number_is:2	TCT	Ser	ACT	Thr	none	Non-anonymous
Chr1	14415431	A	T	LOC_Os01g25450	AIG1 family protein, expressed	gene_position:forward Distance_to_Tss_is:1787 Exon:exon_Position_Number_is:1	TAT	Tyr	TAT	Tyr	none	Anonymous
Chr1	14420568	T	C	LOC_Os01g25450	AIG1 family protein, expressed	gene_position:forward Distance_to_Tss_is:6924 Exon:exon_Position_Number_is:1	AAA	Lys	CAA	Gln	none	Non-anonymous
Chr1	14423612	G	A	LOC_Os01g25450	AIG1 family protein, expressed	gene_position:forward Distance_to_Tss_is:9968 Exon:exon_Position_Number_is:1	GGT	Gly	GGA	Gly	none	Anonymous
Chr1	14471650	T	C	LOC_Os01g25530	pentatricopeptide repeat protein PPR986-12, putative, expressed	gene_position:forward Distance_to_Tss_is:1434 Exon:exon_Position_Number_is:2	GTG	Val	GCG	Ala	none	Non-anonymous
Chr1	14615946	A	C	LOC_Os01g25810	powdery mildew resistance protein PM3A, putative, expressed	gene_position:reverse Distance_to_Tss_is:150 Exon:exon_Position_Number_is:1	GAT	Asp	GAT	Asp	none	Anonymous
Chr1	14621477	C	T	LOC_Os01g25820	respiratory burst oxidase, putative, expressed	gene_position:reverse Distance_to_Tss_is:5434 Exon:exon_Position_Number_is:11	CTT	Leu	ATT	Ile	none	Non-anonymous
Chr1	14724970	A	G	LOC_Os01g25970	retrotransposon protein, putative, Ty1-copia subclass	gene_position:reverse Distance_to_Tss_is:987 Exon:exon_Position_Number_is:1	TCA	Ser	CCA	Pro	none	Non-anonymous
Chr1	14841906	A	G	LOC_Os01g26190	retrotransposon protein, putative, Ty3-gypsy subclass	gene_position:reverse Distance_to_Tss_is:1334 Exon:exon_Position_Number_is:2	TTG	Leu	TTC	Phe	none	Non-anonymous
Chr1	14842821	G	A	LOC_Os01g26190	retrotransposon protein, putative, Ty3-gypsy subclass	gene_position:reverse Distance_to_Tss_is:419 Exon:exon_Position_Number_is:2	ATT	Ile	ATT	Ile	none	Anonymous
Chr1	14861924	A	G	LOC_Os01g26224	transposon protein, putative, CACTA, En/Spm sub-class	gene_position:forward Distance_to_Tss_is:1893 Exon:exon_Position_Number_is:5	TCG	Ser	TGG	Trp	none	Non-anonymous
Chr1	15019191	C	T	LOC_Os01g26970	expressed protein	gene_position:reverse Distance_to_Tss_is:3750 Exon:exon_Position_Number_is:8	AGT	Ser	AGT	Ser	none	Anonymous
Chr1	15034927	C	T	LOC_Os01g26980	transposon protein, putative, unclassified	gene_position:forward Distance_to_Tss_is:10115 Exon:exon_Position_Number_is:21	TTT	Phe	TTT	Phe	none	Anonymous
Chr1	15433422	T	C	LOC_Os01g27670	transposon protein, putative, CACTA, En/Spm sub-class	gene_position:reverse Distance_to_Tss_is:494 Exon:exon_Position_Number_is:1	TCA	Ser	TCG	Ser	none	Anonymous
Chr1	15825285	A	C	LOC_Os01g28244	retrotransposon protein, putative, unclassified	gene_position:reverse Distance_to_Tss_is:3538 Exon:exon_Position_Number_is:4	GAG	Glu	GGG	Gly	none	Non-anonymous
Chr1	15918512	T	A	LOC_Os01g28400	transposon protein, putative, unclassified	gene_position:forward Distance_to_Tss_is:1849 Exon:exon_Position_Number_is:5	GAT	Asp	GAA	Glu	none	Non-anonymous
Chr1	15929294	A	G	LOC_Os01g28440	transposon protein, putative, CACTA, En/Spm sub-class	gene_position:reverse Distance_to_Tss_is:2026 Exon:exon_Position_Number_is:3	ATG	Met	ACG	Thr	none	Non-anonymous
Chr1	16011204	G	A	LOC_Os01g28620	retrotransposon protein, putative, unclassified	gene_position:reverse Distance_to_Tss_is:7519 Exon:exon_Position_Number_is:13	ATG	Met	TTG	Leu	none	Non-anonymous
Chr1	16410341	T	G	LOC_Os01g29270	retrotransposon protein, putative, unclassified	gene_position:reverse Distance_to_Tss_is:2001 Exon:exon_Position_Number_is:3	TTC	Phe	TCC	Ser	none	Non-anonymous
Chr1	16440428	T	G	LOC_Os01g29340	retrotransposon protein, putative, unclassified	gene_position:forward Distance_to_Tss_is:3959 Exon:exon_Position_Number_is:8	TTT	Phe	TTG	Leu	none	Non-anonymous
Chr1	17112143	T	G	LOC_Os01g31280	hypothetical protein	gene_position:reverse Distance_to_Tss_is:70 Exon:exon_Position_Number_is:1	CAG	Gln	CCG	Pro	none	Non-anonymous
Chr1	17632839	A	G	LOC_Os01g32210	retrotransposon protein, putative, unclassified	gene_position:reverse Distance_to_Tss_is:1806 Exon:exon_Position_Number_is:3	CTT	Leu	CTC	Leu	none	Anonymous
Chr1	17822866	G	A	LOC_Os01g32500	retrotransposon protein, putative, unclassified	gene_position:forward Distance_to_Tss_is:3702 Exon:exon_Position_Number_is:5	CCC	Pro	ACC	Thr	none	Non-anonymous
Chr1	17848739	A	C	LOC_Os01g32550	hypothetical protein	gene_position:forward Distance_to_Tss_is:2976 Exon:exon_Position_Number_is:7	GAG	Glu	CAG	Gln	none	Non-anonymous
Chr1	18481722	G	T	LOC_Os01g33580	retrotransposon, putative, centromere-specific	gene_position:forward Distance_to_Tss_is:650 Exon:exon_Position_Number_is:2	CCA	Pro	CTA	Leu	none	Non-anonymous
Chr1	18537171	T	C	LOC_Os01g33684	disease resistance RPP13-like protein 1, putative, expressed	gene_position:reverse Distance_to_Tss_is:2603 Exon:exon_Position_Number_is:3	ATT	Ile	ATG	Met	none	Non-anonymous
Chr1	18538460	C	T	LOC_Os01g33684	disease resistance RPP13-like protein 1, putative, expressed	gene_position:reverse Distance_to_Tss_is:1314 Exon:exon_Position_Number_is:3	CGA	Arg	AGA	Arg	none	Anonymous
Chr1	18595162	A	G	LOC_Os01g33784	lipase family protein, putative, expressed	gene_position:forward Distance_to_Tss_is:2918 Exon:exon_Position_Number_is:4	TTT	Phe	TGT	Cys	none	Non-anonymous
Chr1	18596354	C	T	LOC_Os01g33784	lipase family protein, putative, expressed	gene_position:forward Distance_to_Tss_is:4110 Exon:exon_Position_Number_is:6	TTG	Leu	TTT	Phe	none	Non-anonymous
Chr1	18601452	T	C	LOC_Os01g33800	heat shock protein DnaJ, putative, expressed	gene_position:forward Distance_to_Tss_is:1522 Exon:exon_Position_Number_is:2	ATG	Met	ACG	Thr	none	Non-anonymous
Chr1	18609854	T	C	LOC_Os01g33800	heat shock protein DnaJ, putative, expressed	gene_position:forward Distance_to_Tss_is:9924 Exon:exon_Position_Number_is:11	GAA	Glu	GAC	Asp	none	Non-anonymous
Chr1	18612835	C	T	LOC_Os01g33810	disease resistance protein RPM1, putative, expressed	gene_position:forward Distance_to_Tss_is:137 Exon:exon_Position_Number_is:1	ATC	Ile	ATT	Ile	none	Anonymous
Chr1	18613954	C	T	LOC_Os01g33810	disease resistance protein RPM1, putative, expressed	gene_position:forward Distance_to_Tss_is:1256 Exon:exon_Position_Number_is:2	CTG	Leu	CTT	Leu	none	Anonymous
Chr1	18614202	A	G	LOC_Os01g33810	disease resistance protein RPM1, putative, expressed	gene_position:forward Distance_to_Tss_is:1504 Exon:exon_Position_Number_is:2	GGC	Gly	GGC	Gly	none	Anonymous
Chr1	18622827	A	C	LOC_Os01g33840	heat shock protein binding protein, putative	gene_position:forward Distance_to_Tss_is:1642 Exon:exon_Position_Number_is:2	TGT	Cys	CGT	Arg	none	Non-anonymous
Chr1	19389647	C	T	LOC_Os01g35040	ZOS1-09 - C2H2 zinc finger protein, expressed	gene_position:forward Distance_to_Tss_is:861 Exon:exon_Position_Number_is:2	CAG	Gln	CAT	His	none	Non-anonymous
Chr1	19784029	G	C	LOC_Os01g35720	retrotransposon protein, putative, Ty3-gypsy subclass	gene_position:reverse Distance_to_Tss_is:1014 Exon:exon_Position_Number_is:3	AAC	Asn	GAC	Asp	none	Non-anonymous
Chr1	19926298	C	T	LOC_Os01g36010	retrotransposon protein, putative, Ty3-gypsy subclass	gene_position:forward Distance_to_Tss_is:1728 Exon:exon_Position_Number_is:3	TTG	Leu	TTG	Leu	none	Anonymous
Chr1	20854860	A	G	LOC_Os01g37350	retrotransposon protein, putative, Ty3-gypsy subclass, expressed	gene_position:forward Distance_to_Tss_is:6171 Exon:exon_Position_Number_is:3	AGG	Arg	GGG	Gly	none	Non-anonymous
Chr1	21121349	G	A	LOC_Os01g37760	glutamate dehydrogenase protein, putative, expressed	gene_position:forward Distance_to_Tss_is:3500 Exon:exon_Position_Number_is:7	GAA	Glu	GAA	Glu	none	Anonymous
Chr1	21604968	C	T	LOC_Os01g38440	transposon protein, putative, unclassified	gene_position:forward Distance_to_Tss_is:380 Exon:exon_Position_Number_is:1	AGA	Arg	AGT	Ser	none	Non-anonymous
Chr1	22040149	C	T	LOC_Os01g39170	hypothetical protein	gene_position:forward Distance_to_Tss_is:563 Exon:exon_Position_Number_is:2	AGG	Arg	TGG	Trp	none	Non-anonymous
Chr1	22158384	T	C	LOC_Os01g39370	retrotransposon protein, putative, Ty3-gypsy subclass	gene_position:reverse Distance_to_Tss_is:1364 Exon:exon_Position_Number_is:2	CCG	Pro	CCG	Pro	none	Anonymous
Chr1	22159227	C	T	LOC_Os01g39370	retrotransposon protein, putative, Ty3-gypsy subclass	gene_position:reverse Distance_to_Tss_is:521 Exon:exon_Position_Number_is:1	GAC	Asp	GAA	Glu	none	Non-anonymous
Chr1	22211399	G	T	LOC_Os01g39420	transposon protein, putative, CACTA, En/Spm sub-class	gene_position:reverse Distance_to_Tss_is:2229 Exon:exon_Position_Number_is:4	CTA	Leu	ATA	Ile	none	Non-anonymous
Chr1	22212063	T	C	LOC_Os01g39420	transposon protein, putative, CACTA, En/Spm sub-class	gene_position:reverse Distance_to_Tss_is:1565 Exon:exon_Position_Number_is:3	GAC	Asp	GAG	Glu	none	Non-anonymous
Chr1	22379620	G	A	LOC_Os01g39680	expressed protein	gene_position:forward Distance_to_Tss_is:1606 Exon:exon_Position_Number_is:4	ATA	Ile	ATA	Ile	none	Anonymous
Chr1	22404890	C	T	LOC_Os01g39730	retrotransposon protein, putative, unclassified	gene_position:forward Distance_to_Tss_is:998 Exon:exon_Position_Number_is:2	GCG	Ala	GTG	Val	none	Non-anonymous
Chr1	22445657	T	C	LOC_Os01g39800	esterase, putative, expressed	gene_position:reverse Distance_to_Tss_is:3090 Exon:exon_Position_Number_is:6	ACC	Thr	ACG	Thr	none	Anonymous
Chr1	22586606	C	T	LOC_Os01g40040	hypothetical protein	gene_position:reverse Distance_to_Tss_is:2325 Exon:exon_Position_Number_is:2	AAT	Asn	AAT	Asn	none	Anonymous
Chr1	22757751	A	G	LOC_Os01g40320	DNA damage-binding protein 1, putative	gene_position:forward Distance_to_Tss_is:2716 Exon:exon_Position_Number_is:6	CCC	Pro	CCG	Pro	none	Anonymous
Chr1	22767841	A	G	LOC_Os01g40330	DUF630/DUF632 domains containing protein, putative, expressed	gene_position:forward Distance_to_Tss_is:1074 Exon:exon_Position_Number_is:2	AAG	Lys	GAG	Glu	none	Non-anonymous
Chr1	22918318	G	A	LOC_Os01g40590	tyrosine protein kinase domain containing protein, putative, expressed	gene_position:reverse Distance_to_Tss_is:4508 Exon:exon_Position_Number_is:6	CAG	Gln	TAG	***	none	Non-anonymous
Chr1	22918474	T	C	LOC_Os01g40590	tyrosine protein kinase domain containing protein, putative, expressed	gene_position:reverse Distance_to_Tss_is:4352 Exon:exon_Position_Number_is:6	GTG	Val	GTG	Val	none	Anonymous
Chr1	22918707	G	A	LOC_Os01g40590	tyrosine protein kinase domain containing protein, putative, expressed	gene_position:reverse Distance_to_Tss_is:4119 Exon:exon_Position_Number_is:6	GTG	Val	GTG	Val	none	Anonymous
Chr1	22919455	T	A	LOC_Os01g40590	tyrosine protein kinase domain containing protein, putative, expressed	gene_position:reverse Distance_to_Tss_is:3371 Exon:exon_Position_Number_is:5	GCA	Ala	TCA	Ser	none	Non-anonymous
Chr1	22934561	C	T	LOC_Os01g40610	coiled-coil domain-containing protein, putative, expressed	gene_position:forward Distance_to_Tss_is:3678 Exon:exon_Position_Number_is:6	TAT	Tyr	TAT	Tyr	none	Anonymous
Chr1	22935316	T	A	LOC_Os01g40610	coiled-coil domain-containing protein, putative, expressed	gene_position:forward Distance_to_Tss_is:4433 Exon:exon_Position_Number_is:7	GGA	Gly	AGA	Arg	none	Non-anonymous
Chr1	22948145	G	T	LOC_Os01g40620	Uncharacterized ACR, COG1565 containing protein, putative, expressed	gene_position:forward Distance_to_Tss_is:1025 Exon:exon_Position_Number_is:4	TTG	Leu	TTG	Leu	none	Anonymous
Chr1	22948297	C	T	LOC_Os01g40620	Uncharacterized ACR, COG1565 containing protein, putative, expressed	gene_position:forward Distance_to_Tss_is:1177 Exon:exon_Position_Number_is:5	TGT	Cys	TTT	Phe	none	Non-anonymous
Chr1	22949349	T	A	LOC_Os01g40620	Uncharacterized ACR, COG1565 containing protein, putative, expressed	gene_position:forward Distance_to_Tss_is:2229 Exon:exon_Position_Number_is:6	CAA	Gln	AAA	Lys	none	Non-anonymous
Chr1	22949497	G	T	LOC_Os01g40620	Uncharacterized ACR, COG1565 containing protein, putative, expressed	gene_position:forward Distance_to_Tss_is:2377 Exon:exon_Position_Number_is:7	CTT	Leu	CTT	Leu	none	Anonymous
Chr1	22949796	A	G	LOC_Os01g40620	Uncharacterized ACR, COG1565 containing protein, putative, expressed	gene_position:forward Distance_to_Tss_is:2676 Exon:exon_Position_Number_is:8	AGT	Ser	AGT	Ser	none	Anonymous
Chr1	22950403	C	T	LOC_Os01g40620	Uncharacterized ACR, COG1565 containing protein, putative, expressed	gene_position:forward Distance_to_Tss_is:3283 Exon:exon_Position_Number_is:10	GGC	Gly	GGT	Gly	none	Anonymous
Chr1	22955519	G	A	LOC_Os01g40630	uncharacterized protein PA4923, putative, expressed	gene_position:reverse Distance_to_Tss_is:2662 Exon:exon_Position_Number_is:5	CTT	Leu	TTT	Phe	none	Non-anonymous
Chr1	22979808	A	G	LOC_Os01g40640	S1 RNA binding domain containing protein, expressed	gene_position:reverse Distance_to_Tss_is:2324 Exon:exon_Position_Number_is:7	CTA	Leu	CCA	Pro	none	Non-anonymous
Chr1	22988347	C	T	LOC_Os01g40670	single myb histone, putative, expressed	gene_position:forward Distance_to_Tss_is:1162 Exon:exon_Position_Number_is:2	AGG	Arg	ATG	Met	none	Non-anonymous
Chr1	22988510	T	C	LOC_Os01g40670	single myb histone, putative, expressed	gene_position:forward Distance_to_Tss_is:1325 Exon:exon_Position_Number_is:2	AAA	Lys	AAC	Asn	none	Non-anonymous
Chr1	22990017	G	T	LOC_Os01g40670	single myb histone, putative, expressed	gene_position:forward Distance_to_Tss_is:2832 Exon:exon_Position_Number_is:5	AAG	Lys	ATG	Met	none	Non-anonymous
Chr1	22990072	T	G	LOC_Os01g40670	single myb histone, putative, expressed	gene_position:forward Distance_to_Tss_is:2887 Exon:exon_Position_Number_is:5	AGT	Ser	AGG	Arg	none	Non-anonymous
Chr1	22990170	T	C	LOC_Os01g40670	single myb histone, putative, expressed	gene_position:forward Distance_to_Tss_is:2985 Exon:exon_Position_Number_is:5	GCC	Ala	GCC	Ala	none	Anonymous
Chr1	22990236	C	T	LOC_Os01g40670	single myb histone, putative, expressed	gene_position:forward Distance_to_Tss_is:3051 Exon:exon_Position_Number_is:5	AAG	Lys	ATG	Met	none	Non-anonymous
Chr1	22990287	T	G	LOC_Os01g40670	single myb histone, putative, expressed	gene_position:forward Distance_to_Tss_is:3102 Exon:exon_Position_Number_is:5	TCT	Ser	TGT	Cys	none	Non-anonymous
Chr1	23004796	T	G	LOC_Os01g40720	pentatricopeptide, putative	gene_position:reverse Distance_to_Tss_is:3101 Exon:exon_Position_Number_is:1	CAG	Gln	CAC	His	none	Non-anonymous
Chr1	23005141	A	C	LOC_Os01g40720	pentatricopeptide, putative	gene_position:reverse Distance_to_Tss_is:2756 Exon:exon_Position_Number_is:1	ATG	Met	ATG	Met	none	Anonymous
Chr1	23005269	G	A	LOC_Os01g40720	pentatricopeptide, putative	gene_position:reverse Distance_to_Tss_is:2628 Exon:exon_Position_Number_is:1	CTG	Leu	TTG	Leu	none	Anonymous
Chr1	23005794	T	A	LOC_Os01g40720	pentatricopeptide, putative	gene_position:reverse Distance_to_Tss_is:2103 Exon:exon_Position_Number_is:1	GCA	Ala	TCA	Ser	none	Non-anonymous
Chr1	23005805	A	C	LOC_Os01g40720	pentatricopeptide, putative	gene_position:reverse Distance_to_Tss_is:2092 Exon:exon_Position_Number_is:1	TGT	Cys	TGT	Cys	none	Anonymous
Chr1	23006029	C	T	LOC_Os01g40720	pentatricopeptide, putative	gene_position:reverse Distance_to_Tss_is:1868 Exon:exon_Position_Number_is:1	GTA	Val	GTA	Val	none	Anonymous
Chr1	23006621	A	G	LOC_Os01g40720	pentatricopeptide, putative	gene_position:reverse Distance_to_Tss_is:1276 Exon:exon_Position_Number_is:1	AAT	Asn	ACT	Thr	none	Non-anonymous
Chr1	23006717	G	A	LOC_Os01g40720	pentatricopeptide, putative	gene_position:reverse Distance_to_Tss_is:1180 Exon:exon_Position_Number_is:1	GCA	Ala	GTA	Val	none	Non-anonymous
Chr1	23006780	A	C	LOC_Os01g40720	pentatricopeptide, putative	gene_position:reverse Distance_to_Tss_is:1117 Exon:exon_Position_Number_is:1	TCC	Ser	TGC	Cys	none	Non-anonymous
Chr1	23006881	A	G	LOC_Os01g40720	pentatricopeptide, putative	gene_position:reverse Distance_to_Tss_is:1016 Exon:exon_Position_Number_is:1	CTG	Leu	CTC	Leu	none	Anonymous
Chr1	23012570	G	T	LOC_Os01g40730	hypothetical protein	gene_position:reverse Distance_to_Tss_is:325 Exon:exon_Position_Number_is:1	CGC	Arg	CAC	His	none	Non-anonymous
Chr1	23024098	T	C	LOC_Os01g40750	expressed protein	gene_position:reverse Distance_to_Tss_is:974 Exon:exon_Position_Number_is:4	ACG	Thr	ACG	Thr	none	Anonymous
Chr1	23033380	G	A	LOC_Os01g40770	retrotransposon protein, putative, unclassified	gene_position:forward Distance_to_Tss_is:1376 Exon:exon_Position_Number_is:3	CGT	Arg	CGA	Arg	none	Anonymous
Chr1	23033440	T	C	LOC_Os01g40770	retrotransposon protein, putative, unclassified	gene_position:forward Distance_to_Tss_is:1436 Exon:exon_Position_Number_is:3	CTG	Leu	CTC	Leu	none	Anonymous
Chr1	23033644	G	A	LOC_Os01g40770	retrotransposon protein, putative, unclassified	gene_position:forward Distance_to_Tss_is:1640 Exon:exon_Position_Number_is:3	CAA	Gln	CAA	Gln	none	Anonymous
Chr1	23033659	G	A	LOC_Os01g40770	retrotransposon protein, putative, unclassified	gene_position:forward Distance_to_Tss_is:1655 Exon:exon_Position_Number_is:3	TTA	Leu	TTA	Leu	none	Anonymous
Chr1	23035762	C	T	LOC_Os01g40780	retrotransposon protein, putative, unclassified	gene_position:forward Distance_to_Tss_is:941 Exon:exon_Position_Number_is:2	CGT	Arg	CTT	Leu	none	Non-anonymous
Chr1	23036025	G	T	LOC_Os01g40780	retrotransposon protein, putative, unclassified	gene_position:forward Distance_to_Tss_is:1204 Exon:exon_Position_Number_is:2	CCC	Pro	TCC	Ser	none	Non-anonymous
Chr1	23072924	G	A	LOC_Os01g40820	peptidase family M41 containing protein, expressed	gene_position:forward Distance_to_Tss_is:389 Exon:exon_Position_Number_is:1	CCA	Pro	CCA	Pro	none	Anonymous
Chr1	23075497	G	A	LOC_Os01g40820	peptidase family M41 containing protein, expressed	gene_position:forward Distance_to_Tss_is:2962 Exon:exon_Position_Number_is:2	GCT	Ala	ACT	Thr	none	Non-anonymous
Chr1	23075592	C	T	LOC_Os01g40820	peptidase family M41 containing protein, expressed	gene_position:forward Distance_to_Tss_is:3057 Exon:exon_Position_Number_is:2	ATG	Met	ATT	Ile	none	Non-anonymous
Chr1	23076912	C	T	LOC_Os01g40820	peptidase family M41 containing protein, expressed	gene_position:forward Distance_to_Tss_is:4377 Exon:exon_Position_Number_is:5	TAT	Tyr	TTT	Phe	none	Non-anonymous
Chr1	23092411	A	G	LOC_Os01g40840	serine/threonine-protein kinase AFC3, putative, expressed	gene_position:forward Distance_to_Tss_is:2701 Exon:exon_Position_Number_is:10	CTC	Leu	CTG	Leu	none	Anonymous
Chr1	23117182	C	T	LOC_Os01g40870	aldehyde dehydrogenase, putative, expressed	gene_position:forward Distance_to_Tss_is:4581 Exon:exon_Position_Number_is:5	GGC	Gly	TGC	Cys	none	Non-anonymous
Chr1	23118153	A	G	LOC_Os01g40870	aldehyde dehydrogenase, putative, expressed	gene_position:forward Distance_to_Tss_is:5552 Exon:exon_Position_Number_is:9	TAC	Tyr	GAC	Asp	none	Non-anonymous
Chr1	23118378	T	C	LOC_Os01g40870	aldehyde dehydrogenase, putative, expressed	gene_position:forward Distance_to_Tss_is:5777 Exon:exon_Position_Number_is:9	TGG	Trp	CGG	Arg	none	Non-anonymous
Chr1	23146003	C	G	LOC_Os01g40920	hypothetical protein	gene_position:forward Distance_to_Tss_is:1859 Exon:exon_Position_Number_is:2	CTT	Leu	CTG	Leu	none	Anonymous
Chr1	23146276	C	T	LOC_Os01g40920	hypothetical protein	gene_position:forward Distance_to_Tss_is:2132 Exon:exon_Position_Number_is:3	TTA	Leu	TTT	Phe	none	Non-anonymous
Chr1	23146309	G	A	LOC_Os01g40920	hypothetical protein	gene_position:forward Distance_to_Tss_is:2165 Exon:exon_Position_Number_is:3	GCA	Ala	GCA	Ala	none	Anonymous
Chr1	23152643	A	T	LOC_Os01g40930	hypothetical protein	gene_position:forward Distance_to_Tss_is:527 Exon:exon_Position_Number_is:2	TCA	Ser	TCA	Ser	none	Anonymous
Chr1	23153376	T	A	LOC_Os01g40930	hypothetical protein	gene_position:forward Distance_to_Tss_is:1260 Exon:exon_Position_Number_is:4	CGT	Arg	CGA	Arg	none	Anonymous
Chr1	23153694	G	T	LOC_Os01g40930	hypothetical protein	gene_position:forward Distance_to_Tss_is:1578 Exon:exon_Position_Number_is:5	GAT	Asp	TAT	Tyr	none	Non-anonymous
Chr1	23153739	C	T	LOC_Os01g40930	hypothetical protein	gene_position:forward Distance_to_Tss_is:1623 Exon:exon_Position_Number_is:5	GCC	Ala	TCC	Ser	none	Non-anonymous
Chr1	23184220	G	A	LOC_Os01g40980	helicase, putative, expressed	gene_position:reverse Distance_to_Tss_is:1712 Exon:exon_Position_Number_is:5	TCC	Ser	TTC	Phe	none	Non-anonymous
Chr1	23198565	T	C	LOC_Os01g40990	expressed protein	gene_position:forward Distance_to_Tss_is:10247 Exon:exon_Position_Number_is:15	CTT	Leu	CTC	Leu	none	Anonymous
Chr1	23202528	A	C	LOC_Os01g40990	expressed protein	gene_position:forward Distance_to_Tss_is:14210 Exon:exon_Position_Number_is:23	ATT	Ile	ATC	Ile	none	Anonymous
Chr1	23204043	G	A	LOC_Os01g40990	expressed protein	gene_position:forward Distance_to_Tss_is:15725 Exon:exon_Position_Number_is:25	GCT	Ala	GCA	Ala	none	Anonymous
Chr1	23234191	C	T	LOC_Os01g41030	ribosomal protein L25, putative, expressed	gene_position:reverse Distance_to_Tss_is:2437 Exon:exon_Position_Number_is:3	GAT	Asp	GAT	Asp	none	Anonymous
Chr1	23266293	C	T	LOC_Os01g41080	retrotransposon protein, putative, unclassified	gene_position:forward Distance_to_Tss_is:2710 Exon:exon_Position_Number_is:6	TCC	Ser	TCC	Ser	none	Anonymous
Chr1	23266331	C	T	LOC_Os01g41080	retrotransposon protein, putative, unclassified	gene_position:forward Distance_to_Tss_is:2748 Exon:exon_Position_Number_is:6	CGT	Arg	CGT	Arg	none	Anonymous
Chr1	23266447	A	G	LOC_Os01g41080	retrotransposon protein, putative, unclassified	gene_position:forward Distance_to_Tss_is:2864 Exon:exon_Position_Number_is:6	TCG	Ser	TGG	Trp	none	Non-anonymous
Chr1	23268228	G	T	LOC_Os01g41090	retrotransposon protein, putative, unclassified	gene_position:reverse Distance_to_Tss_is:4142 Exon:exon_Position_Number_is:4	TTC	Phe	ATC	Ile	none	Non-anonymous
Chr1	23268371	C	T	LOC_Os01g41090	retrotransposon protein, putative, unclassified	gene_position:reverse Distance_to_Tss_is:3999 Exon:exon_Position_Number_is:4	TAC	Tyr	TAC	Tyr	none	Anonymous
Chr1	23268502	A	G	LOC_Os01g41090	retrotransposon protein, putative, unclassified	gene_position:reverse Distance_to_Tss_is:3868 Exon:exon_Position_Number_is:4	ATC	Ile	ATC	Ile	none	Anonymous
Chr1	23268541	G	T	LOC_Os01g41090	retrotransposon protein, putative, unclassified	gene_position:reverse Distance_to_Tss_is:3829 Exon:exon_Position_Number_is:4	AGC	Ser	AGA	Arg	none	Non-anonymous
Chr1	23268580	C	T	LOC_Os01g41090	retrotransposon protein, putative, unclassified	gene_position:reverse Distance_to_Tss_is:3790 Exon:exon_Position_Number_is:4	GAG	Glu	GAA	Glu	none	Anonymous
Chr1	23268945	G	A	LOC_Os01g41090	retrotransposon protein, putative, unclassified	gene_position:reverse Distance_to_Tss_is:3425 Exon:exon_Position_Number_is:4	GGA	Gly	TGA	***	none	Non-anonymous
Chr1	23270663	C	T	LOC_Os01g41090	retrotransposon protein, putative, unclassified	gene_position:reverse Distance_to_Tss_is:1707 Exon:exon_Position_Number_is:2	GGA	Gly	AGA	Arg	none	Non-anonymous
Chr1	23272056	T	C	LOC_Os01g41090	retrotransposon protein, putative, unclassified	gene_position:reverse Distance_to_Tss_is:314 Exon:exon_Position_Number_is:1	GAG	Glu	GAG	Glu	none	Anonymous
Chr1	23272180	C	T	LOC_Os01g41090	retrotransposon protein, putative, unclassified	gene_position:reverse Distance_to_Tss_is:190 Exon:exon_Position_Number_is:1	TCG	Ser	TAG	***	none	Non-anonymous
Chr1	23275156	C	T	LOC_Os01g41100	retrotransposon protein, putative, unclassified	gene_position:reverse Distance_to_Tss_is:2082 Exon:exon_Position_Number_is:3	ATG	Met	ATA	Ile	none	Non-anonymous
Chr1	23275625	A	G	LOC_Os01g41100	retrotransposon protein, putative, unclassified	gene_position:reverse Distance_to_Tss_is:1613 Exon:exon_Position_Number_is:2	GAT	Asp	GAC	Asp	none	Anonymous
Chr1	23277130	G	A	LOC_Os01g41100	retrotransposon protein, putative, unclassified	gene_position:reverse Distance_to_Tss_is:108 Exon:exon_Position_Number_is:1	TCA	Ser	TCA	Ser	none	Anonymous
Chr1	23320398	C	T	LOC_Os01g41190	glycine-rich protein, putative, expressed	gene_position:forward Distance_to_Tss_is:5226 Exon:exon_Position_Number_is:8	GTC	Val	GTT	Val	none	Anonymous
Chr1	23323956	G	A	LOC_Os01g41200	heavy metal-associated domain containing protein, expressed	gene_position:forward Distance_to_Tss_is:535 Exon:exon_Position_Number_is:3	GTG	Val	ATG	Met	none	Non-anonymous
Chr1	23328742	C	G	LOC_Os01g41210	transposon protein, putative, unclassified, expressed	gene_position:forward Distance_to_Tss_is:988 Exon:exon_Position_Number_is:2	GAT	Asp	GAT	Asp	none	Anonymous
Chr1	23329790	G	A	LOC_Os01g41210	transposon protein, putative, unclassified, expressed	gene_position:forward Distance_to_Tss_is:2036 Exon:exon_Position_Number_is:2	AAT	Asn	AAT	Asn	none	Anonymous
Chr1	23357740	C	T	LOC_Os01g41270	OsFBD3 - F-box and FBD domain containing protein, expressed	gene_position:forward Distance_to_Tss_is:1790 Exon:exon_Position_Number_is:3	TGG	Trp	TTG	Leu	none	Non-anonymous
Chr1	23364013	C	T	LOC_Os01g41290	OsFBD5 - F-box and FBD domain containing protein, expressed	gene_position:forward Distance_to_Tss_is:1285 Exon:exon_Position_Number_is:2	TTG	Leu	TTT	Phe	none	Non-anonymous
Chr1	23364613	G	T	LOC_Os01g41290	OsFBD5 - F-box and FBD domain containing protein, expressed	gene_position:forward Distance_to_Tss_is:1885 Exon:exon_Position_Number_is:3	GAT	Asp	GTT	Val	none	Non-anonymous
Chr1	23383541	T	C	LOC_Os01g41320	hypothetical protein	gene_position:reverse Distance_to_Tss_is:106 Exon:exon_Position_Number_is:1	AGA	Arg	AGA	Arg	none	Anonymous
Chr1	23397036	A	G	LOC_Os01g41360	expressed protein	gene_position:forward Distance_to_Tss_is:559 Exon:exon_Position_Number_is:2	GCT	Ala	GGT	Gly	none	Non-anonymous
Chr1	23398900	T	C	LOC_Os01g41360	expressed protein	gene_position:forward Distance_to_Tss_is:2423 Exon:exon_Position_Number_is:3	GTG	Val	GCG	Ala	none	Non-anonymous
Chr1	23401932	G	A	LOC_Os01g41360	expressed protein	gene_position:forward Distance_to_Tss_is:650 Exon:exon_Position_Number_is:1	CGA	Arg	CAA	Gln	none	Non-anonymous
Chr1	23402017	T	C	LOC_Os01g41360	expressed protein	gene_position:forward Distance_to_Tss_is:735 Exon:exon_Position_Number_is:1	TGT	Cys	TGC	Cys	none	Anonymous
Chr1	23402440	C	G	LOC_Os01g41360	expressed protein	gene_position:forward Distance_to_Tss_is:1158 Exon:exon_Position_Number_is:2	GTT	Val	GTT	Val	none	Anonymous
Chr1	23483462	A	G	LOC_Os01g41480	retrotransposon protein, putative, Ty3-gypsy subclass	gene_position:forward Distance_to_Tss_is:2091 Exon:exon_Position_Number_is:3	ACC	Thr	ACG	Thr	none	Anonymous
Chr1	23483509	T	G	LOC_Os01g41480	retrotransposon protein, putative, Ty3-gypsy subclass	gene_position:forward Distance_to_Tss_is:2138 Exon:exon_Position_Number_is:3	ATT	Ile	AGT	Ser	none	Non-anonymous
Chr1	23483800	A	G	LOC_Os01g41480	retrotransposon protein, putative, Ty3-gypsy subclass	gene_position:forward Distance_to_Tss_is:2429 Exon:exon_Position_Number_is:3	CTA	Leu	CGA	Arg	none	Non-anonymous
Chr1	23484271	G	A	LOC_Os01g41490	retrotransposon protein, putative, Ty3-gypsy subclass	gene_position:forward Distance_to_Tss_is:26 Exon:exon_Position_Number_is:1	GAC	Asp	GAA	Glu	none	Non-anonymous
Chr1	23484595	C	G	LOC_Os01g41490	retrotransposon protein, putative, Ty3-gypsy subclass	gene_position:forward Distance_to_Tss_is:350 Exon:exon_Position_Number_is:2	TAC	Tyr	GAC	Asp	none	Non-anonymous
Chr1	23484919	C	T	LOC_Os01g41490	retrotransposon protein, putative, Ty3-gypsy subclass	gene_position:forward Distance_to_Tss_is:674 Exon:exon_Position_Number_is:2	CAT	His	TAT	Tyr	none	Non-anonymous
Chr1	23485157	G	A	LOC_Os01g41490	retrotransposon protein, putative, Ty3-gypsy subclass	gene_position:forward Distance_to_Tss_is:912 Exon:exon_Position_Number_is:2	CGG	Arg	CAG	Gln	none	Non-anonymous
Chr1	23485697	G	A	LOC_Os01g41490	retrotransposon protein, putative, Ty3-gypsy subclass	gene_position:forward Distance_to_Tss_is:1452 Exon:exon_Position_Number_is:3	AAC	Asn	AAA	Lys	none	Non-anonymous
Chr1	23486823	A	G	LOC_Os01g41500	retrotransposon protein, putative, unclassified	gene_position:reverse Distance_to_Tss_is:2758 Exon:exon_Position_Number_is:7	AGC	Ser	AGC	Ser	none	Anonymous
Chr1	23487064	A	G	LOC_Os01g41500	retrotransposon protein, putative, unclassified	gene_position:reverse Distance_to_Tss_is:2517 Exon:exon_Position_Number_is:7	GCT	Ala	GCT	Ala	none	Anonymous
Chr1	23487443	G	A	LOC_Os01g41500	retrotransposon protein, putative, unclassified	gene_position:reverse Distance_to_Tss_is:2138 Exon:exon_Position_Number_is:5	GAG	Glu	GAT	Asp	none	Non-anonymous
Chr1	23487446	G	A	LOC_Os01g41500	retrotransposon protein, putative, unclassified	gene_position:reverse Distance_to_Tss_is:2135 Exon:exon_Position_Number_is:5	AGA	Arg	AGT	Ser	none	Non-anonymous
Chr1	23487919	C	T	LOC_Os01g41500	retrotransposon protein, putative, unclassified	gene_position:reverse Distance_to_Tss_is:1662 Exon:exon_Position_Number_is:4	CAA	Gln	CAA	Gln	none	Anonymous
Chr1	23489515	A	G	LOC_Os01g41500	retrotransposon protein, putative, unclassified	gene_position:reverse Distance_to_Tss_is:66 Exon:exon_Position_Number_is:1	AAA	Lys	CAA	Gln	none	Non-anonymous
Chr1	23489572	G	A	LOC_Os01g41500	retrotransposon protein, putative, unclassified	gene_position:reverse Distance_to_Tss_is:9 Exon:exon_Position_Number_is:1	GAA	Glu	TAA	***	none	Non-anonymous
Chr1	23499348	T	C	LOC_Os01g41510	calcineurin B, putative, expressed	gene_position:forward Distance_to_Tss_is:1949 Exon:exon_Position_Number_is:4	AAG	Lys	AAC	Asn	none	Non-anonymous
Chr1	23509304	A	G	LOC_Os01g41530	OsFBL2 - F-box domain and LRR containing protein, expressed	gene_position:reverse Distance_to_Tss_is:1995 Exon:exon_Position_Number_is:3	TCT	Ser	TCC	Ser	none	Anonymous
Chr1	23545789	G	A	LOC_Os01g41580	conserved hypothetical protein	gene_position:reverse Distance_to_Tss_is:104 Exon:exon_Position_Number_is:1	GAT	Asp	GAT	Asp	none	Anonymous
Chr1	23547288	G	A	LOC_Os01g41590	transposon protein, putative, unclassified	gene_position:reverse Distance_to_Tss_is:762 Exon:exon_Position_Number_is:2	GAT	Asp	TAT	Tyr	none	Non-anonymous
Chr1	23547596	C	T	LOC_Os01g41590	transposon protein, putative, unclassified	gene_position:reverse Distance_to_Tss_is:454 Exon:exon_Position_Number_is:2	CAC	His	CAC	His	none	Anonymous
Chr1	23570839	G	A	LOC_Os01g41630	serine/threonine protein phosphatase 2A 55 kDa regulatory subunit B, putative, expressed	gene_position:forward Distance_to_Tss_is:2104 Exon:exon_Position_Number_is:3	TCC	Ser	ACC	Thr	none	Non-anonymous
Chr1	23573441	G	C	LOC_Os01g41630	serine/threonine protein phosphatase 2A 55 kDa regulatory subunit B, putative, expressed	gene_position:forward Distance_to_Tss_is:4706 Exon:exon_Position_Number_is:8	GCT	Ala	GCC	Ala	none	Anonymous
Chr1	23574522	A	G	LOC_Os01g41630	serine/threonine protein phosphatase 2A 55 kDa regulatory subunit B, putative, expressed	gene_position:forward Distance_to_Tss_is:5787 Exon:exon_Position_Number_is:12	GGT	Gly	GGT	Gly	none	Anonymous
Chr1	23578533	T	C	LOC_Os01g41640	expressed protein	gene_position:forward Distance_to_Tss_is:2340 Exon:exon_Position_Number_is:4	GCT	Ala	GCC	Ala	none	Anonymous
Chr1	23578741	G	A	LOC_Os01g41640	expressed protein	gene_position:forward Distance_to_Tss_is:2548 Exon:exon_Position_Number_is:5	GAC	Asp	GAA	Glu	none	Non-anonymous
Chr1	23578829	A	G	LOC_Os01g41640	expressed protein	gene_position:forward Distance_to_Tss_is:2636 Exon:exon_Position_Number_is:5	GAC	Asp	GAC	Asp	none	Anonymous
Chr1	23581031	T	G	LOC_Os01g41650	pentatricopeptide, putative, expressed	gene_position:forward Distance_to_Tss_is:932 Exon:exon_Position_Number_is:1	TTG	Leu	GTG	Val	none	Non-anonymous
Chr1	23581212	C	T	LOC_Os01g41650	pentatricopeptide, putative, expressed	gene_position:forward Distance_to_Tss_is:1113 Exon:exon_Position_Number_is:1	GCA	Ala	GTA	Val	none	Non-anonymous
Chr1	23581227	T	C	LOC_Os01g41650	pentatricopeptide, putative, expressed	gene_position:forward Distance_to_Tss_is:1128 Exon:exon_Position_Number_is:1	ATG	Met	ACG	Thr	none	Non-anonymous
Chr1	23583268	T	A	LOC_Os01g41660	phosphoethanolamine/phosphocholine phosphatase, putative, expressed	gene_position:reverse Distance_to_Tss_is:1847 Exon:exon_Position_Number_is:4	GAG	Glu	TAG	***	none	Non-anonymous
Chr1	23583268	T	A	LOC_Os01g41660	phosphoethanolamine/phosphocholine phosphatase, putative, expressed	gene_position:reverse Distance_to_Tss_is:1847 Exon:exon_Position_Number_is:4	GAG	Glu	TAG	***	none	Non-anonymous
Chr1	23583319	A	G	LOC_Os01g41660	phosphoethanolamine/phosphocholine phosphatase, putative, expressed	gene_position:reverse Distance_to_Tss_is:1796 Exon:exon_Position_Number_is:4	AGC	Ser	CGC	Arg	none	Non-anonymous
Chr1	23583319	A	G	LOC_Os01g41660	phosphoethanolamine/phosphocholine phosphatase, putative, expressed	gene_position:reverse Distance_to_Tss_is:1796 Exon:exon_Position_Number_is:4	AGC	Ser	CGC	Arg	none	Non-anonymous
Chr1	23586212	C	T	LOC_Os01g41670	G-patch domain containing protein, putative	gene_position:reverse Distance_to_Tss_is:1622 Exon:exon_Position_Number_is:1	GTG	Val	GTA	Val	none	Anonymous
Chr1	23586329	G	A	LOC_Os01g41670	G-patch domain containing protein, putative	gene_position:reverse Distance_to_Tss_is:1505 Exon:exon_Position_Number_is:1	GTA	Val	GTT	Val	none	Anonymous
Chr1	23587695	T	C	LOC_Os01g41670	G-patch domain containing protein, putative	gene_position:reverse Distance_to_Tss_is:139 Exon:exon_Position_Number_is:1	ACG	Thr	AGG	Arg	none	Non-anonymous
Chr1	23610018	G	C	LOC_Os01g41720	conserved hypothetical protein	gene_position:reverse Distance_to_Tss_is:4195 Exon:exon_Position_Number_is:7	TGT	Cys	TGG	Trp	none	Non-anonymous
Chr1	23610280	A	G	LOC_Os01g41720	conserved hypothetical protein	gene_position:reverse Distance_to_Tss_is:3933 Exon:exon_Position_Number_is:7	GCG	Ala	GCG	Ala	none	Anonymous
Chr1	23610782	C	G	LOC_Os01g41720	conserved hypothetical protein	gene_position:reverse Distance_to_Tss_is:3431 Exon:exon_Position_Number_is:6	ATC	Ile	ACC	Thr	none	Non-anonymous
Chr1	23624819	G	T	LOC_Os01g41730	serine/threonine-protein kinase, putative, expressed	gene_position:forward Distance_to_Tss_is:1574 Exon:exon_Position_Number_is:4	AAG	Lys	ATG	Met	none	Non-anonymous
Chr1	23625419	C	T	LOC_Os01g41730	serine/threonine-protein kinase, putative, expressed	gene_position:forward Distance_to_Tss_is:2174 Exon:exon_Position_Number_is:6	AGA	Arg	TGA	***	none	Non-anonymous
Chr1	23625426	C	G	LOC_Os01g41730	serine/threonine-protein kinase, putative, expressed	gene_position:forward Distance_to_Tss_is:2181 Exon:exon_Position_Number_is:6	GAG	Glu	GGG	Gly	none	Non-anonymous
Chr1	23639882	T	C	LOC_Os01g41770	leucine rich repeat protein, putative, expressed	gene_position:reverse Distance_to_Tss_is:1954 Exon:exon_Position_Number_is:1	GTT	Val	GGT	Gly	none	Non-anonymous
Chr1	23640900	G	A	LOC_Os01g41770	leucine rich repeat protein, putative, expressed	gene_position:reverse Distance_to_Tss_is:936 Exon:exon_Position_Number_is:1	AAT	Asn	TAT	Tyr	none	Non-anonymous
Chr1	23647858	A	C	LOC_Os01g41780	expressed protein	gene_position:reverse Distance_to_Tss_is:2597 Exon:exon_Position_Number_is:1	GGA	Gly	GGG	Gly	none	Anonymous
Chr1	23742370	G	A	LOC_Os01g41880	hyaluronan/mRNA binding family domain containing protein, expressed	gene_position:reverse Distance_to_Tss_is:1581 Exon:exon_Position_Number_is:3	CAC	His	CAT	His	none	Anonymous
Chr1	23742415	T	G	LOC_Os01g41880	hyaluronan/mRNA binding family domain containing protein, expressed	gene_position:reverse Distance_to_Tss_is:1536 Exon:exon_Position_Number_is:3	GAA	Glu	GAC	Asp	none	Non-anonymous
Chr1	23749228	C	A	LOC_Os01g41890	MLA1, putative, expressed	gene_position:forward Distance_to_Tss_is:3432 Exon:exon_Position_Number_is:2	TGT	Cys	TGA	***	none	Non-anonymous
Chr1	23749300	C	A	LOC_Os01g41890	MLA1, putative, expressed	gene_position:forward Distance_to_Tss_is:3504 Exon:exon_Position_Number_is:2	GAT	Asp	GAA	Glu	none	Non-anonymous
Chr1	23776087	A	G	LOC_Os01g41930	leucine rich repeat protein, putative, expressed	gene_position:forward Distance_to_Tss_is:1270 Exon:exon_Position_Number_is:1	CCT	Pro	CCG	Pro	none	Anonymous
Chr1	23776685	C	T	LOC_Os01g41930	leucine rich repeat protein, putative, expressed	gene_position:forward Distance_to_Tss_is:1868 Exon:exon_Position_Number_is:1	CTA	Leu	TTA	Leu	none	Anonymous
Chr1	23777044	C	A	LOC_Os01g41930	leucine rich repeat protein, putative, expressed	gene_position:forward Distance_to_Tss_is:2227 Exon:exon_Position_Number_is:1	TTA	Leu	TTA	Leu	none	Anonymous
Chr1	23777115	A	G	LOC_Os01g41930	leucine rich repeat protein, putative, expressed	gene_position:forward Distance_to_Tss_is:2298 Exon:exon_Position_Number_is:1	CCA	Pro	CGA	Arg	none	Non-anonymous
Chr1	23777426	A	G	LOC_Os01g41930	leucine rich repeat protein, putative, expressed	gene_position:forward Distance_to_Tss_is:2609 Exon:exon_Position_Number_is:1	GAG	Glu	GAG	Glu	none	Anonymous
Chr1	23784074	A	G	LOC_Os01g41950	expressed protein	gene_position:forward Distance_to_Tss_is:2631 Exon:exon_Position_Number_is:2	TGG	Trp	TGG	Trp	none	Anonymous
Chr1	23784158	T	G	LOC_Os01g41950	expressed protein	gene_position:forward Distance_to_Tss_is:2715 Exon:exon_Position_Number_is:2	ACC	Thr	AGC	Ser	none	Non-anonymous
Chr1	23788228	T	G	LOC_Os01g41960	retrotransposon protein, putative, unclassified	gene_position:forward Distance_to_Tss_is:1312 Exon:exon_Position_Number_is:1	TTA	Leu	TGA	***	none	Non-anonymous
Chr1	23789558	G	A	LOC_Os01g41960	retrotransposon protein, putative, unclassified	gene_position:forward Distance_to_Tss_is:2642 Exon:exon_Position_Number_is:2	GCT	Ala	GAT	Asp	none	Non-anonymous
Chr1	23800686	A	G	LOC_Os01g41970	hypothetical protein	gene_position:forward Distance_to_Tss_is:456 Exon:exon_Position_Number_is:2	GAC	Asp	GGC	Gly	none	Non-anonymous
Chr1	23800873	T	C	LOC_Os01g41970	hypothetical protein	gene_position:forward Distance_to_Tss_is:643 Exon:exon_Position_Number_is:2	GAC	Asp	GAC	Asp	none	Anonymous
Chr1	23840093	A	T	LOC_Os01g42050	DNL zinc finger domain containing protein, putative	gene_position:reverse Distance_to_Tss_is:2410 Exon:exon_Position_Number_is:3	TTT	Phe	TAT	Tyr	none	Non-anonymous
Chr1	23849219	T	C	LOC_Os01g42060	expressed protein	gene_position:forward Distance_to_Tss_is:3222 Exon:exon_Position_Number_is:10	GCG	Ala	GCC	Ala	none	Anonymous
Chr1	23858371	C	T	LOC_Os01g42080	zinc ion binding protein, putative, expressed	gene_position:forward Distance_to_Tss_is:3687 Exon:exon_Position_Number_is:6	GCA	Ala	GTA	Val	exon start	Non-anonymous
Chr1	23877187	C	T	LOC_Os01g42110	nodulin MtN3 family protein, putative	gene_position:forward Distance_to_Tss_is:607 Exon:exon_Position_Number_is:3	CAC	His	CAT	His	none	Anonymous
Chr1	23903237	G	A	LOC_Os01g42170	zinc knuckle family protein	gene_position:reverse Distance_to_Tss_is:4091 Exon:exon_Position_Number_is:1	TGG	Trp	TGT	Cys	none	Non-anonymous
Chr1	23903967	C	T	LOC_Os01g42170	zinc knuckle family protein	gene_position:reverse Distance_to_Tss_is:3361 Exon:exon_Position_Number_is:1	GCT	Ala	GAT	Asp	none	Non-anonymous
Chr1	23919418	G	T	LOC_Os01g42210	LTPL47 - Protease inhibitor/seed storage/LTP family protein precursor, putative	gene_position:forward Distance_to_Tss_is:1104 Exon:exon_Position_Number_is:2	GAG	Glu	GAT	Asp	none	Non-anonymous
Chr1	23953091	C	T	LOC_Os01g42270	transcriptional corepressor LEUNIG, putative	gene_position:reverse Distance_to_Tss_is:9320 Exon:exon_Position_Number_is:15	TAT	Tyr	AAT	Asn	none	Non-anonymous
Chr1	23955340	T	A	LOC_Os01g42270	transcriptional corepressor LEUNIG, putative	gene_position:reverse Distance_to_Tss_is:7071 Exon:exon_Position_Number_is:10	CAA	Gln	CAT	His	none	Non-anonymous
Chr1	23959057	T	C	LOC_Os01g42270	transcriptional corepressor LEUNIG, putative	gene_position:reverse Distance_to_Tss_is:3354 Exon:exon_Position_Number_is:4	GAG	Glu	GAG	Glu	none	Anonymous
Chr1	24000968	T	C	LOC_Os01g42310	retrotransposon protein, putative, unclassified	gene_position:forward Distance_to_Tss_is:471 Exon:exon_Position_Number_is:2	TAC	Tyr	TCC	Ser	none	Non-anonymous
Chr1	24022733	C	T	LOC_Os01g42330	retrotransposon protein, putative, unclassified	gene_position:reverse Distance_to_Tss_is:3758 Exon:exon_Position_Number_is:5	TCA	Ser	TAA	***	none	Non-anonymous
Chr1	24022850	C	T	LOC_Os01g42330	retrotransposon protein, putative, unclassified	gene_position:reverse Distance_to_Tss_is:3641 Exon:exon_Position_Number_is:5	TTC	Phe	TAC	Tyr	none	Non-anonymous
Chr1	24023054	C	A	LOC_Os01g42330	retrotransposon protein, putative, unclassified	gene_position:reverse Distance_to_Tss_is:3437 Exon:exon_Position_Number_is:5	CCT	Pro	CTT	Leu	none	Non-anonymous
Chr1	24024603	A	T	LOC_Os01g42330	retrotransposon protein, putative, unclassified	gene_position:reverse Distance_to_Tss_is:1888 Exon:exon_Position_Number_is:3	AGA	Arg	AGA	Arg	none	Anonymous
Chr1	24024638	T	C	LOC_Os01g42330	retrotransposon protein, putative, unclassified	gene_position:reverse Distance_to_Tss_is:1853 Exon:exon_Position_Number_is:3	TTC	Phe	TGC	Cys	none	Non-anonymous
Chr1	24025939	G	C	LOC_Os01g42330	retrotransposon protein, putative, unclassified	gene_position:reverse Distance_to_Tss_is:552 Exon:exon_Position_Number_is:2	CCA	Pro	CGA	Arg	none	Non-anonymous
Chr1	24026004	T	G	LOC_Os01g42330	retrotransposon protein, putative, unclassified	gene_position:reverse Distance_to_Tss_is:487 Exon:exon_Position_Number_is:2	GCC	Ala	GCC	Ala	none	Anonymous
Chr1	24236750	A	G	LOC_Os01g42610	terpene synthase, putative	gene_position:forward Distance_to_Tss_is:3165 Exon:exon_Position_Number_is:6	ATA	Ile	GTA	Val	none	Non-anonymous
Chr1	24265399	A	T	LOC_Os01g42660	hypothetical protein	gene_position:forward Distance_to_Tss_is:1927 Exon:exon_Position_Number_is:2	CAG	Gln	TAG	***	none	Non-anonymous
Chr1	24292408	A	G	LOC_Os01g42710	retrotransposon protein, putative, unclassified, expressed	gene_position:forward Distance_to_Tss_is:915 Exon:exon_Position_Number_is:1	GAG	Glu	GAG	Glu	none	Anonymous
Chr1	24292515	C	T	LOC_Os01g42710	retrotransposon protein, putative, unclassified, expressed	gene_position:forward Distance_to_Tss_is:1022 Exon:exon_Position_Number_is:1	GAA	Glu	GAT	Asp	none	Non-anonymous
Chr1	24586025	T	C	LOC_Os01g43100	protein phosphatase 2C, putative, expressed	gene_position:forward Distance_to_Tss_is:2415 Exon:exon_Position_Number_is:5	AAT	Asn	ACT	Thr	none	Non-anonymous
Chr1	24793089	T	C	LOC_Os01g43360	myosin-Ie, putative, expressed	gene_position:forward Distance_to_Tss_is:2000 Exon:exon_Position_Number_is:4	AAA	Lys	ACA	Thr	none	Non-anonymous
Chr1	24859713	A	G	LOC_Os01g43450	hypothetical protein	gene_position:forward Distance_to_Tss_is:506 Exon:exon_Position_Number_is:2	CTT	Leu	CGT	Arg	none	Non-anonymous
Chr1	24859729	T	C	LOC_Os01g43450	hypothetical protein	gene_position:forward Distance_to_Tss_is:522 Exon:exon_Position_Number_is:2	GTT	Val	GTC	Val	none	Anonymous
Chr1	24896040	A	C	LOC_Os01g43480	AAA-type ATPase family protein, putative, expressed	gene_position:forward Distance_to_Tss_is:2546 Exon:exon_Position_Number_is:9	GCA	Ala	CCA	Pro	none	Non-anonymous
Chr1	24896127	T	C	LOC_Os01g43480	AAA-type ATPase family protein, putative, expressed	gene_position:forward Distance_to_Tss_is:2633 Exon:exon_Position_Number_is:9	AGA	Arg	CGA	Arg	none	Anonymous
Chr1	24896312	T	G	LOC_Os01g43480	AAA-type ATPase family protein, putative, expressed	gene_position:forward Distance_to_Tss_is:2818 Exon:exon_Position_Number_is:9	GAA	Glu	GAG	Glu	none	Anonymous
Chr1	24896579	T	C	LOC_Os01g43480	AAA-type ATPase family protein, putative, expressed	gene_position:forward Distance_to_Tss_is:3085 Exon:exon_Position_Number_is:10	GGG	Gly	CGG	Arg	none	Non-anonymous
Chr1	24897124	C	T	LOC_Os01g43480	AAA-type ATPase family protein, putative, expressed	gene_position:forward Distance_to_Tss_is:3630 Exon:exon_Position_Number_is:11	AGC	Ser	ATC	Ile	none	Non-anonymous
Chr1	24904114	G	A	LOC_Os01g43500	hypothetical protein	gene_position:forward Distance_to_Tss_is:839 Exon:exon_Position_Number_is:2	TTA	Leu	TTA	Leu	none	Anonymous
Chr1	24913078	T	C	LOC_Os01g43520	neutral ceramidase precursor, putative, expressed	gene_position:reverse Distance_to_Tss_is:9892 Exon:exon_Position_Number_is:10	CCA	Pro	CCG	Pro	none	Anonymous
Chr1	24921388	T	C	LOC_Os01g43520	neutral ceramidase precursor, putative, expressed	gene_position:reverse Distance_to_Tss_is:1582 Exon:exon_Position_Number_is:2	GTG	Val	GTG	Val	none	Anonymous
Chr1	24921599	T	C	LOC_Os01g43520	neutral ceramidase precursor, putative, expressed	gene_position:reverse Distance_to_Tss_is:1371 Exon:exon_Position_Number_is:2	CTG	Leu	CTG	Leu	none	Anonymous
Chr1	24921634	C	T	LOC_Os01g43520	neutral ceramidase precursor, putative, expressed	gene_position:reverse Distance_to_Tss_is:1336 Exon:exon_Position_Number_is:2	CTT	Leu	ATT	Ile	none	Non-anonymous
Chr1	24939108	T	C	LOC_Os01g43540	suppressor of G2 allele of SKP1, putative, expressed	gene_position:forward Distance_to_Tss_is:2487 Exon:exon_Position_Number_is:3	TCT	Ser	TCT	Ser	none	Anonymous
Chr1	24941039	T	C	LOC_Os01g43540	suppressor of G2 allele of SKP1, putative, expressed	gene_position:forward Distance_to_Tss_is:4418 Exon:exon_Position_Number_is:8	CCA	Pro	CCA	Pro	none	Anonymous
Chr1	24951638	T	C	LOC_Os01g43560	hypothetical protein	gene_position:forward Distance_to_Tss_is:697 Exon:exon_Position_Number_is:2	CTC	Leu	CCC	Pro	none	Non-anonymous
Chr1	24960287	A	G	LOC_Os01g43580	kinesin motor domain containing protein, putative, expressed	gene_position:forward Distance_to_Tss_is:2820 Exon:exon_Position_Number_is:9	GTC	Val	GTG	Val	none	Anonymous
Chr1	24960347	G	A	LOC_Os01g43580	kinesin motor domain containing protein, putative, expressed	gene_position:forward Distance_to_Tss_is:2880 Exon:exon_Position_Number_is:9	AGA	Arg	AGA	Arg	none	Anonymous
Chr1	24960734	T	G	LOC_Os01g43580	kinesin motor domain containing protein, putative, expressed	gene_position:forward Distance_to_Tss_is:3267 Exon:exon_Position_Number_is:10	GTG	Val	GTG	Val	none	Anonymous
Chr1	24961282	A	T	LOC_Os01g43580	kinesin motor domain containing protein, putative, expressed	gene_position:forward Distance_to_Tss_is:3815 Exon:exon_Position_Number_is:12	TTA	Leu	TTA	Leu	none	Anonymous
Chr1	25062028	T	C	LOC_Os01g43740	cytochrome P450 72A1, putative, expressed	gene_position:forward Distance_to_Tss_is:2308 Exon:exon_Position_Number_is:5	GCG	Ala	GCC	Ala	none	Anonymous
Chr1	25070901	G	A	LOC_Os01g43760	cytochrome P450 72A1, putative, expressed	gene_position:forward Distance_to_Tss_is:1229 Exon:exon_Position_Number_is:3	ACG	Thr	ACG	Thr	none	Anonymous
Chr1	25076944	A	G	LOC_Os01g43774	cytochrome P450 72A1, putative, expressed	gene_position:forward Distance_to_Tss_is:4139 Exon:exon_Position_Number_is:6	CCG	Pro	CCG	Pro	none	Anonymous
Chr1	25151806	A	G	LOC_Os01g43910	CGMC_MAPKCMGC_2.4 - CGMC includes CDA, MAPK, GSK3, and CLKC kinases, expressed	gene_position:reverse Distance_to_Tss_is:5529 Exon:exon_Position_Number_is:10	GCC	Ala	GCC	Ala	none	Anonymous
Chr1	25152910	A	G	LOC_Os01g43910	CGMC_MAPKCMGC_2.4 - CGMC includes CDA, MAPK, GSK3, and CLKC kinases, expressed	gene_position:reverse Distance_to_Tss_is:4425 Exon:exon_Position_Number_is:8	AAT	Asn	ACT	Thr	none	Non-anonymous
Chr1	25152951	A	G	LOC_Os01g43910	CGMC_MAPKCMGC_2.4 - CGMC includes CDA, MAPK, GSK3, and CLKC kinases, expressed	gene_position:reverse Distance_to_Tss_is:4384 Exon:exon_Position_Number_is:8	GCT	Ala	GCC	Ala	none	Anonymous
Chr1	25168700	G	A	LOC_Os01g43920	retrotransposon protein, putative, unclassified	gene_position:forward Distance_to_Tss_is:589 Exon:exon_Position_Number_is:2	GAT	Asp	AAT	Asn	none	Non-anonymous
Chr1	25174916	C	T	LOC_Os01g43930	retrotransposon protein, putative, unclassified	gene_position:forward Distance_to_Tss_is:2265 Exon:exon_Position_Number_is:4	TTG	Leu	TTG	Leu	none	Anonymous
Chr1	25175373	C	T	LOC_Os01g43930	retrotransposon protein, putative, unclassified	gene_position:forward Distance_to_Tss_is:2722 Exon:exon_Position_Number_is:4	CAA	Gln	CTA	Leu	none	Non-anonymous
Chr1	25205304	G	A	LOC_Os01g43980	retrotransposon protein, putative, unclassified	gene_position:forward Distance_to_Tss_is:3022 Exon:exon_Position_Number_is:5	GGT	Gly	GAT	Asp	none	Non-anonymous
Chr1	25207077	C	T	LOC_Os01g43980	retrotransposon protein, putative, unclassified	gene_position:forward Distance_to_Tss_is:4795 Exon:exon_Position_Number_is:8	ATC	Ile	ATC	Ile	none	Anonymous
Chr1	25207123	C	T	LOC_Os01g43980	retrotransposon protein, putative, unclassified	gene_position:forward Distance_to_Tss_is:4841 Exon:exon_Position_Number_is:8	TTT	Phe	TTT	Phe	none	Anonymous
Chr1	25211142	G	A	LOC_Os01g43990	hypothetical protein	gene_position:forward Distance_to_Tss_is:1141 Exon:exon_Position_Number_is:4	GCC	Ala	ACC	Thr	none	Non-anonymous
Chr1	25220085	T	A	LOC_Os01g44020	hypothetical protein	gene_position:forward Distance_to_Tss_is:988 Exon:exon_Position_Number_is:2	CCT	Pro	CAT	His	none	Non-anonymous
Chr1	25304067	G	A	LOC_Os01g44150	retrotransposon protein, putative, Ty3-gypsy subclass	gene_position:forward Distance_to_Tss_is:970 Exon:exon_Position_Number_is:3	TCG	Ser	TAG	***	none	Non-anonymous
Chr1	25325634	T	C	LOC_Os01g44180	conserved hypothetical protein	gene_position:reverse Distance_to_Tss_is:27 Exon:exon_Position_Number_is:1	CTC	Leu	GTC	Val	none	Non-anonymous
Chr1	25339035	G	A	LOC_Os01g44200	retrotransposon protein, putative, unclassified	gene_position:forward Distance_to_Tss_is:3503 Exon:exon_Position_Number_is:6	GAC	Asp	AAC	Asn	none	Non-anonymous
Chr1	25344330	G	A	LOC_Os01g44200	retrotransposon protein, putative, unclassified	gene_position:forward Distance_to_Tss_is:8798 Exon:exon_Position_Number_is:14	GTT	Val	GAT	Asp	none	Non-anonymous
Chr1	25410926	A	G	LOC_Os01g44280	expressed protein	gene_position:reverse Distance_to_Tss_is:69 Exon:exon_Position_Number_is:1	TCG	Ser	CCG	Pro	none	Non-anonymous
Chr1	25501191	A	G	LOC_Os01g44960	hydrolase, alpha/beta fold family domain containing protein, expressed	gene_position:reverse Distance_to_Tss_is:2174 Exon:exon_Position_Number_is:5	GAG	Glu	CAG	Gln	none	Non-anonymous
Chr1	25556442	A	T	LOC_Os01g45030	retrotransposon protein, putative, Ty3-gypsy subclass	gene_position:forward Distance_to_Tss_is:2332 Exon:exon_Position_Number_is:4	AAT	Asn	TAT	Tyr	none	Non-anonymous
Chr1	25557059	C	G	LOC_Os01g45030	retrotransposon protein, putative, Ty3-gypsy subclass	gene_position:forward Distance_to_Tss_is:2949 Exon:exon_Position_Number_is:5	GCC	Ala	GCG	Ala	none	Anonymous
Chr1	25557717	G	A	LOC_Os01g45030	retrotransposon protein, putative, Ty3-gypsy subclass	gene_position:forward Distance_to_Tss_is:3607 Exon:exon_Position_Number_is:6	GTC	Val	GAC	Asp	none	Non-anonymous
Chr1	25558280	T	A	LOC_Os01g45030	retrotransposon protein, putative, Ty3-gypsy subclass	gene_position:forward Distance_to_Tss_is:4170 Exon:exon_Position_Number_is:6	AAT	Asn	AAT	Asn	none	Anonymous
Chr1	25560133	A	G	LOC_Os01g45030	retrotransposon protein, putative, Ty3-gypsy subclass	gene_position:forward Distance_to_Tss_is:6023 Exon:exon_Position_Number_is:8	ATC	Ile	AGC	Ser	none	Non-anonymous
Chr1	25589299	T	C	LOC_Os01g45080	hypothetical protein	gene_position:forward Distance_to_Tss_is:54 Exon:exon_Position_Number_is:1	GCA	Ala	CCA	Pro	none	Non-anonymous
Chr1	25596393	C	T	LOC_Os01g45100	retrotransposon protein, putative, unclassified	gene_position:reverse Distance_to_Tss_is:333 Exon:exon_Position_Number_is:1	GTG	Val	ATG	Met	none	Non-anonymous
Chr1	25596587	C	A	LOC_Os01g45100	retrotransposon protein, putative, unclassified	gene_position:reverse Distance_to_Tss_is:139 Exon:exon_Position_Number_is:1	TGG	Trp	TTG	Leu	none	Non-anonymous
Chr1	25637665	T	A	LOC_Os01g45190	DEAD-box ATP-dependent RNA helicase, putative, expressed	gene_position:forward Distance_to_Tss_is:1759 Exon:exon_Position_Number_is:5	CAA	Gln	CAA	Gln	none	Anonymous
Chr1	25638324	A	G	LOC_Os01g45190	DEAD-box ATP-dependent RNA helicase, putative, expressed	gene_position:forward Distance_to_Tss_is:2418 Exon:exon_Position_Number_is:7	ATA	Ile	GTA	Val	none	Non-anonymous
Chr1	25638356	A	C	LOC_Os01g45190	DEAD-box ATP-dependent RNA helicase, putative, expressed	gene_position:forward Distance_to_Tss_is:2450 Exon:exon_Position_Number_is:7	CTT	Leu	CTC	Leu	none	Anonymous
Chr1	25689661	C	T	LOC_Os01g45260	hypothetical protein	gene_position:forward Distance_to_Tss_is:366 Exon:exon_Position_Number_is:1	CCG	Pro	TCG	Ser	none	Non-anonymous
Chr1	27317168	G	A	LOC_Os01g47750	splicing factor U2AF 35 kDa subunit, putative	gene_position:reverse Distance_to_Tss_is:3498 Exon:exon_Position_Number_is:4	CAA	Gln	CTA	Leu	none	Non-anonymous
Chr1	27725469	G	A	LOC_Os01g48380	PPR repeat domain containing protein, putative, expressed	gene_position:forward Distance_to_Tss_is:1189 Exon:exon_Position_Number_is:1	AAT	Asn	AAT	Asn	none	Anonymous
Chr1	27893206	C	T	LOC_Os01g48650	hypothetical protein	gene_position:reverse Distance_to_Tss_is:21 Exon:exon_Position_Number_is:1	GTC	Val	ATC	Ile	none	Non-anonymous
Chr1	27895526	A	G	LOC_Os01g48660	expressed protein	gene_position:forward Distance_to_Tss_is:216 Exon:exon_Position_Number_is:1	TCT	Ser	TCG	Ser	none	Anonymous
Chr1	28191835	G	A	LOC_Os01g49060	prenyltransferase, putative, expressed	gene_position:forward Distance_to_Tss_is:5026 Exon:exon_Position_Number_is:10	GAT	Asp	GAT	Asp	none	Anonymous
Chr1	28596450	G	A	LOC_Os01g49800	hypothetical protein	gene_position:forward Distance_to_Tss_is:514 Exon:exon_Position_Number_is:2	GGC	Gly	AGC	Ser	none	Non-anonymous
Chr1	28596851	T	C	LOC_Os01g49800	hypothetical protein	gene_position:forward Distance_to_Tss_is:915 Exon:exon_Position_Number_is:3	GTG	Val	GTC	Val	none	Anonymous
Chr1	28599174	T	C	LOC_Os01g49810	conserved hypothetical protein	gene_position:forward Distance_to_Tss_is:924 Exon:exon_Position_Number_is:1	GAC	Asp	CAC	His	none	Non-anonymous
Chr1	28604748	T	C	LOC_Os01g49820	lipid phosphatase protein, putative, expressed	gene_position:forward Distance_to_Tss_is:730 Exon:exon_Position_Number_is:2	GTC	Val	CTC	Leu	none	Non-anonymous
Chr1	28628540	A	G	LOC_Os01g49860	conserved hypothetical protein	gene_position:reverse Distance_to_Tss_is:894 Exon:exon_Position_Number_is:2	CCA	Pro	CCA	Pro	none	Anonymous
Chr1	28691129	G	A	LOC_Os01g49940	ESP4, putative, expressed	gene_position:reverse Distance_to_Tss_is:6441 Exon:exon_Position_Number_is:9	CGG	Arg	CTG	Leu	none	Non-anonymous
Chr1	29790092	A	G	LOC_Os01g51820	retrotransposon protein, putative, Ty3-gypsy subclass	gene_position:forward Distance_to_Tss_is:1170 Exon:exon_Position_Number_is:1	ACA	Thr	GCA	Ala	none	Non-anonymous
Chr1	29790120	T	G	LOC_Os01g51820	retrotransposon protein, putative, Ty3-gypsy subclass	gene_position:forward Distance_to_Tss_is:1198 Exon:exon_Position_Number_is:1	CAT	His	CGT	Arg	none	Non-anonymous
Chr1	29791566	C	T	LOC_Os01g51820	retrotransposon protein, putative, Ty3-gypsy subclass	gene_position:forward Distance_to_Tss_is:2644 Exon:exon_Position_Number_is:3	AGT	Ser	AGT	Ser	none	Anonymous
Chr1	29810332	G	A	LOC_Os01g51850	expressed protein	gene_position:reverse Distance_to_Tss_is:1091 Exon:exon_Position_Number_is:3	TCC	Ser	TTC	Phe	none	Non-anonymous
Chr1	30975709	G	A	LOC_Os01g53880	OsIAA6 - Auxin-responsive Aux/IAA gene family member, expressed	gene_position:forward Distance_to_Tss_is:988 Exon:exon_Position_Number_is:2	GAA	Glu	AAA	Lys	none	Non-anonymous
Chr1	31217266	G	A	LOC_Os01g54260	retrotransposon protein, putative, unclassified	gene_position:reverse Distance_to_Tss_is:875 Exon:exon_Position_Number_is:3	AGT	Ser	AGT	Ser	none	Anonymous
Chr1	34232929	G	A	LOC_Os01g59230	retrotransposon protein, putative, unclassified	gene_position:reverse Distance_to_Tss_is:9121 Exon:exon_Position_Number_is:12	ATG	Met	TTG	Leu	none	Non-anonymous
Chr1	34418531	C	T	LOC_Os01g59520	cupin, RmlC-type, putative, expressed	gene_position:forward Distance_to_Tss_is:2497 Exon:exon_Position_Number_is:3	TTG	Leu	TTG	Leu	none	Anonymous
Chr1	34428248	T	A	LOC_Os01g59550	senescence-induced receptor-like serine/threonine-protein kinase precursor, putative, expressed	gene_position:reverse Distance_to_Tss_is:7024 Exon:exon_Position_Number_is:11	AAC	Asn	TAC	Tyr	none	Non-anonymous
Chr1	34432078	C	T	LOC_Os01g59550	senescence-induced receptor-like serine/threonine-protein kinase precursor, putative, expressed	gene_position:reverse Distance_to_Tss_is:3194 Exon:exon_Position_Number_is:2	GGA	Gly	AGA	Arg	none	Non-anonymous
Chr1	34432122	C	T	LOC_Os01g59550	senescence-induced receptor-like serine/threonine-protein kinase precursor, putative, expressed	gene_position:reverse Distance_to_Tss_is:3150 Exon:exon_Position_Number_is:2	ACG	Thr	AAG	Lys	none	Non-anonymous
Chr1	34515172	G	A	LOC_Os01g59670	expressed protein	gene_position:forward Distance_to_Tss_is:2098 Exon:exon_Position_Number_is:2	GAT	Asp	AAT	Asn	none	Non-anonymous
Chr1	34515241	T	G	LOC_Os01g59670	expressed protein	gene_position:forward Distance_to_Tss_is:2167 Exon:exon_Position_Number_is:2	AGA	Arg	GGA	Gly	none	Non-anonymous
Chr1	34588120	C	T	LOC_Os01g59819	Os1bglu2 - beta-glucosidase homologue, similar to G. max isohydroxyurate hydrolase, expressed	gene_position:reverse Distance_to_Tss_is:13269 Exon:exon_Position_Number_is:13	GTG	Val	ATG	Met	none	Non-anonymous
Chr1	34608814	C	T	LOC_Os01g59840	Os1bglu3 - beta-glucosidase homologue, similar to G. max isohydroxyurate hydrolase, expressed	gene_position:reverse Distance_to_Tss_is:1116 Exon:exon_Position_Number_is:4	TAT	Tyr	AAT	Asn	none	Non-anonymous
Chr1	34871885	A	G	LOC_Os01g60280	ATP binding protein, putative, expressed	gene_position:reverse Distance_to_Tss_is:6521 Exon:exon_Position_Number_is:11	GAA	Glu	GAC	Asp	none	Non-anonymous
Chr1	34889819	G	C	LOC_Os01g60309	retrotransposon protein, putative, Ty1-copia subclass	gene_position:forward Distance_to_Tss_is:2549 Exon:exon_Position_Number_is:4	TCT	Ser	TCT	Ser	none	Anonymous
Chr1	34890408	A	G	LOC_Os01g60309	retrotransposon protein, putative, Ty1-copia subclass	gene_position:forward Distance_to_Tss_is:3138 Exon:exon_Position_Number_is:4	TCT	Ser	TCG	Ser	none	Anonymous
Chr1	34899786	C	T	LOC_Os01g60330	inactive receptor kinase At2g26730 precursor, putative, expressed	gene_position:forward Distance_to_Tss_is:1673 Exon:exon_Position_Number_is:2	GAG	Glu	GAT	Asp	none	Non-anonymous
Chr1	34907689	G	A	LOC_Os01g60350	Os01g0819300	gene_position:reverse Distance_to_Tss_is:3870 Exon:exon_Position_Number_is:10	CAC	His	CAT	His	none	Anonymous
Chr1	34952796	A	G	LOC_Os01g60440	HEAT repeat family protein, putative, expressed	gene_position:reverse Distance_to_Tss_is:5516 Exon:exon_Position_Number_is:12	ACC	Thr	ACC	Thr	none	Anonymous
Chr1	34954744	C	T	LOC_Os01g60440	HEAT repeat family protein, putative, expressed	gene_position:reverse Distance_to_Tss_is:3568 Exon:exon_Position_Number_is:6	CAA	Gln	AAA	Lys	exon start	Non-anonymous
Chr1	34963520	C	T	LOC_Os01g60460	hypothetical protein	gene_position:reverse Distance_to_Tss_is:2 Exon:exon_Position_Number_is:1	ATG	Met	ATA	Ile	atg	Non-anonymous
Chr1	35015270	C	T	LOC_Os01g60560	retrotransposon protein, putative, unclassified	gene_position:forward Distance_to_Tss_is:11 Exon:exon_Position_Number_is:1	GTC	Val	GTT	Val	none	Anonymous
Chr1	35361501	A	C	LOC_Os01g61100	transposon protein, putative, unclassified	gene_position:forward Distance_to_Tss_is:113 Exon:exon_Position_Number_is:2	TAT	Tyr	TAC	Tyr	none	Anonymous
Chr1	35366476	C	A	LOC_Os01g61100	transposon protein, putative, unclassified	gene_position:forward Distance_to_Tss_is:5088 Exon:exon_Position_Number_is:13	GAA	Glu	AAA	Lys	none	Non-anonymous
Chr1	35366571	T	C	LOC_Os01g61100	transposon protein, putative, unclassified	gene_position:forward Distance_to_Tss_is:5183 Exon:exon_Position_Number_is:13	AGG	Arg	AGC	Ser	none	Non-anonymous
Chr1	35366828	C	T	LOC_Os01g61100	transposon protein, putative, unclassified	gene_position:forward Distance_to_Tss_is:5440 Exon:exon_Position_Number_is:13	GCC	Ala	GTC	Val	none	Non-anonymous
Chr1	35366980	G	A	LOC_Os01g61100	transposon protein, putative, unclassified	gene_position:forward Distance_to_Tss_is:5592 Exon:exon_Position_Number_is:13	TTG	Leu	ATG	Met	none	Non-anonymous
Chr1	35367106	T	G	LOC_Os01g61100	transposon protein, putative, unclassified	gene_position:forward Distance_to_Tss_is:5718 Exon:exon_Position_Number_is:13	AGA	Arg	GGA	Gly	none	Non-anonymous
Chr1	35367307	G	T	LOC_Os01g61100	transposon protein, putative, unclassified	gene_position:forward Distance_to_Tss_is:5919 Exon:exon_Position_Number_is:13	CCA	Pro	TCA	Ser	none	Non-anonymous
Chr1	35370055	T	C	LOC_Os01g61110	ulp1 protease family, C-terminal catalytic domain containing protein	gene_position:reverse Distance_to_Tss_is:8435 Exon:exon_Position_Number_is:19	TAC	Tyr	TGC	Cys	none	Non-anonymous
Chr1	35370136	A	G	LOC_Os01g61110	ulp1 protease family, C-terminal catalytic domain containing protein	gene_position:reverse Distance_to_Tss_is:8354 Exon:exon_Position_Number_is:19	GCA	Ala	GCA	Ala	none	Anonymous
Chr1	35374738	A	C	LOC_Os01g61110	ulp1 protease family, C-terminal catalytic domain containing protein	gene_position:reverse Distance_to_Tss_is:3752 Exon:exon_Position_Number_is:3	TGT	Cys	TGT	Cys	none	Anonymous
Chr1	35388552	A	C	LOC_Os01g61120	expressed protein	gene_position:reverse Distance_to_Tss_is:2018 Exon:exon_Position_Number_is:3	CTT	Leu	CTG	Leu	none	Anonymous
Chr1	35391928	G	A	LOC_Os01g61130	retrotransposon protein, putative, LINE subclass	gene_position:forward Distance_to_Tss_is:411 Exon:exon_Position_Number_is:1	AGA	Arg	AGA	Arg	none	Anonymous
Chr1	35392249	G	T	LOC_Os01g61130	retrotransposon protein, putative, LINE subclass	gene_position:forward Distance_to_Tss_is:732 Exon:exon_Position_Number_is:1	TTC	Phe	TTC	Phe	none	Anonymous
Chr1	35392570	A	G	LOC_Os01g61130	retrotransposon protein, putative, LINE subclass	gene_position:forward Distance_to_Tss_is:1053 Exon:exon_Position_Number_is:1	CTA	Leu	GTA	Val	none	Non-anonymous
Chr1	35393703	T	C	LOC_Os01g61140	retrotransposon protein, putative, unclassified	gene_position:forward Distance_to_Tss_is:511 Exon:exon_Position_Number_is:1	CTC	Leu	CCC	Pro	none	Non-anonymous
Chr1	35393995	A	G	LOC_Os01g61140	retrotransposon protein, putative, unclassified	gene_position:forward Distance_to_Tss_is:803 Exon:exon_Position_Number_is:2	AGC	Ser	GGC	Gly	none	Non-anonymous
Chr1	35394208	C	T	LOC_Os01g61140	retrotransposon protein, putative, unclassified	gene_position:forward Distance_to_Tss_is:1016 Exon:exon_Position_Number_is:2	CAA	Gln	TAA	***	none	Non-anonymous
Chr1	35394330	A	G	LOC_Os01g61140	retrotransposon protein, putative, unclassified	gene_position:forward Distance_to_Tss_is:1138 Exon:exon_Position_Number_is:2	ATG	Met	ATG	Met	none	Anonymous
Chr1	35394437	G	A	LOC_Os01g61140	retrotransposon protein, putative, unclassified	gene_position:forward Distance_to_Tss_is:1245 Exon:exon_Position_Number_is:2	TGG	Trp	TAG	***	none	Non-anonymous
Chr1	35415554	C	T	LOC_Os01g61200	GDSL-like lipase/acylhydrolase, putative, expressed	gene_position:reverse Distance_to_Tss_is:987 Exon:exon_Position_Number_is:1	GTA	Val	GAA	Glu	none	Non-anonymous
Chr1	35415554	C	T	LOC_Os01g61200	GDSL-like lipase/acylhydrolase, putative, expressed	gene_position:reverse Distance_to_Tss_is:987 Exon:exon_Position_Number_is:1	GTA	Val	GAA	Glu	none	Non-anonymous
Chr1	35570059	G	T	LOC_Os01g61490	retrotransposon protein, putative, unclassified	gene_position:forward Distance_to_Tss_is:2451 Exon:exon_Position_Number_is:3	CTA	Leu	CTT	Leu	none	Anonymous
Chr1	37283676	C	T	LOC_Os01g64200	transposon protein, putative, unclassified	gene_position:forward Distance_to_Tss_is:3548 Exon:exon_Position_Number_is:10	TGG	Trp	TTG	Leu	none	Non-anonymous
Chr1	37314577	T	A	LOC_Os01g64270	expressed protein	gene_position:forward Distance_to_Tss_is:329 Exon:exon_Position_Number_is:1	AAC	Asn	AAC	Asn	none	Anonymous
Chr1	37314577	T	A	LOC_Os01g64270	expressed protein	gene_position:forward Distance_to_Tss_is:329 Exon:exon_Position_Number_is:1	AAC	Asn	AAC	Asn	none	Anonymous
Chr1	38348446	C	T	LOC_Os01g66080	retrotransposon protein, putative, unclassified	gene_position:forward Distance_to_Tss_is:2778 Exon:exon_Position_Number_is:3	TCT	Ser	TTT	Phe	none	Non-anonymous
Chr1	38589948	T	C	LOC_Os01g66470	retrotransposon protein, putative, Ty3-gypsy subclass	gene_position:reverse Distance_to_Tss_is:761 Exon:exon_Position_Number_is:1	CAG	Gln	CAG	Gln	none	Anonymous
Chr1	39664047	A	G	LOC_Os01g68250	expressed protein	gene_position:forward Distance_to_Tss_is:2073 Exon:exon_Position_Number_is:5	CTC	Leu	CGC	Arg	none	Non-anonymous
Chr1	39788733	G	C	LOC_Os01g68470	hypothetical protein	gene_position:forward Distance_to_Tss_is:123 Exon:exon_Position_Number_is:1	TGC	Cys	CGC	Arg	none	Non-anonymous
Chr1	40235379	A	G	LOC_Os01g69230	exo70 exocyst complex subunit domain containing protein, expressed	gene_position:forward Distance_to_Tss_is:1332 Exon:exon_Position_Number_is:1	GTT	Val	GTT	Val	none	Anonymous
Chr1	40520538	T	G	LOC_Os01g70040	transposon protein, putative, CACTA, En/Spm sub-class	gene_position:reverse Distance_to_Tss_is:2864 Exon:exon_Position_Number_is:5	GGC	Gly	GGC	Gly	none	Anonymous
Chr1	40633736	A	G	LOC_Os01g70200	exostosin family domain containing protein, expressed	gene_position:reverse Distance_to_Tss_is:1333 Exon:exon_Position_Number_is:2	GCA	Ala	CCA	Pro	none	Non-anonymous
Chr1	40668372	G	A	LOC_Os01g70240	expressed protein	gene_position:reverse Distance_to_Tss_is:2459 Exon:exon_Position_Number_is:2	CAG	Gln	CAT	His	none	Non-anonymous
Chr1	40794862	T	C	LOC_Os01g70430	oxidoreductase, short chain dehydrogenase/reductase family domain containing protein, expressed	gene_position:reverse Distance_to_Tss_is:1072 Exon:exon_Position_Number_is:2	AGG	Arg	AGG	Arg	none	Anonymous
Chr1	40879964	A	G	LOC_Os01g70600	DUF567 domain containing protein, putative, expressed	gene_position:forward Distance_to_Tss_is:3870 Exon:exon_Position_Number_is:6	GAG	Glu	GAG	Glu	none	Anonymous
Chr1	40954580	T	A	LOC_Os01g70750	retrotransposon protein, putative, Ty3-gypsy subclass	gene_position:forward Distance_to_Tss_is:2757 Exon:exon_Position_Number_is:6	TTC	Phe	ATC	Ile	none	Non-anonymous
Chr1	41157131	T	C	LOC_Os01g71114	disease resistance protein RGA4, putative, expressed	gene_position:reverse Distance_to_Tss_is:2552 Exon:exon_Position_Number_is:1	CTA	Leu	CGA	Arg	none	Non-anonymous
Chr1	41231996	C	T	LOC_Os01g71256	expressed protein	gene_position:reverse Distance_to_Tss_is:2621 Exon:exon_Position_Number_is:2	CAA	Gln	CAA	Gln	none	Anonymous
Chr1	41236180	G	T	LOC_Os01g71262	expressed protein	gene_position:reverse Distance_to_Tss_is:1576 Exon:exon_Position_Number_is:2	TTT	Phe	TTA	Leu	none	Non-anonymous
Chr1	41345739	G	A	LOC_Os01g71340	glycosyl hydrolases family 17, putative, expressed	gene_position:forward Distance_to_Tss_is:208 Exon:exon_Position_Number_is:1	CTG	Leu	ATG	Met	none	Non-anonymous
Chr1	41345746	G	C	LOC_Os01g71340	glycosyl hydrolases family 17, putative, expressed	gene_position:forward Distance_to_Tss_is:215 Exon:exon_Position_Number_is:1	TTG	Leu	TCG	Ser	none	Non-anonymous
Chr1	41985085	A	G	LOC_Os01g72390	NBS type disease resistance protein, putative	gene_position:reverse Distance_to_Tss_is:2728 Exon:exon_Position_Number_is:2	CAT	His	CAT	His	none	Anonymous
Chr1	42481291	G	A	LOC_Os01g73300	VAMP-like protein YKT62, putative, expressed	gene_position:reverse Distance_to_Tss_is:1037 Exon:exon_Position_Number_is:3	AAG	Lys	ATG	Met	none	Non-anonymous
Chr1	42527123	C	A	LOC_Os01g73380	retrotransposon protein, putative, Ty1-copia subclass	gene_position:reverse Distance_to_Tss_is:3678 Exon:exon_Position_Number_is:3	AAA	Lys	TAA	***	none	Non-anonymous
Chr1	42530030	A	G	LOC_Os01g73380	retrotransposon protein, putative, Ty1-copia subclass	gene_position:reverse Distance_to_Tss_is:771 Exon:exon_Position_Number_is:2	AGG	Arg	CGG	Arg	none	Anonymous
Chr1	42543857	A	G	LOC_Os01g73410	FYVE zinc finger domain containing protein, expressed	gene_position:forward Distance_to_Tss_is:3571 Exon:exon_Position_Number_is:2	GAA	Glu	GAG	Glu	none	Anonymous
Chr1	42551739	C	T	LOC_Os01g73430	RNA polymerase IV largest subunit, putative	gene_position:reverse Distance_to_Tss_is:4079 Exon:exon_Position_Number_is:10	CAT	His	CAT	His	none	Anonymous
Chr1	42553434	C	T	LOC_Os01g73430	RNA polymerase IV largest subunit, putative	gene_position:reverse Distance_to_Tss_is:2384 Exon:exon_Position_Number_is:8	AAA	Lys	AAA	Lys	none	Anonymous
Chr1	42593529	T	G	LOC_Os01g73514	5-oxoprolinase, putative, expressed	gene_position:reverse Distance_to_Tss_is:3429 Exon:exon_Position_Number_is:2	GTT	Val	GTC	Val	none	Anonymous
Chr1	42652754	T	A	LOC_Os01g73620	expressed protein	gene_position:forward Distance_to_Tss_is:7751 Exon:exon_Position_Number_is:16	GAC	Asp	GAA	Glu	none	Non-anonymous
Chr1	42739022	G	A	LOC_Os01g73790	NAD dependent epimerase/dehydratase family protein, putative, expressed	gene_position:reverse Distance_to_Tss_is:2108 Exon:exon_Position_Number_is:5	CCT	Pro	TCT	Ser	none	Non-anonymous
Chr2	576763	G	A	LOC_Os02g02050	SNF2 family N-terminal domain containing protein, expressed	gene_position:reverse Distance_to_Tss_is:12980 Exon:exon_Position_Number_is:21	GAT	Asp	TAT	Tyr	none	Non-anonymous
Chr2	687212	T	G	LOC_Os02g02210	aminotransferase, putative, expressed	gene_position:reverse Distance_to_Tss_is:10138 Exon:exon_Position_Number_is:4	AGG	Arg	AGC	Ser	none	Non-anonymous
Chr2	891362	C	T	LOC_Os02g02500	remorin family protein, putative, expressed	gene_position:forward Distance_to_Tss_is:1099 Exon:exon_Position_Number_is:3	GAC	Asp	GTC	Val	none	Non-anonymous
Chr2	2466250	A	G	LOC_Os02g05160	retrotransposon protein, putative, unclassified	gene_position:forward Distance_to_Tss_is:1291 Exon:exon_Position_Number_is:4	TTG	Leu	TGG	Trp	none	Non-anonymous
Chr2	2467503	C	T	LOC_Os02g05160	retrotransposon protein, putative, unclassified	gene_position:forward Distance_to_Tss_is:2544 Exon:exon_Position_Number_is:5	GTG	Val	TTG	Leu	none	Non-anonymous
Chr2	2645413	A	G	LOC_Os02g05480	CGMC_MAPKCMGC_2_SLT2y_ERK.1 - CGMC includes CDA, MAPK, GSK3, and CLKC kinases, expressed	gene_position:reverse Distance_to_Tss_is:945 Exon:exon_Position_Number_is:2	TAC	Tyr	TCC	Ser	none	Non-anonymous
Chr2	2814483	G	A	LOC_Os02g05720	pentatricopeptide repeat protein PPR986-12, putative, expressed	gene_position:forward Distance_to_Tss_is:2248 Exon:exon_Position_Number_is:1	CCA	Pro	CAA	Gln	none	Non-anonymous
Chr2	2846892	A	G	LOC_Os02g05780	conserved hypothetical protein	gene_position:forward Distance_to_Tss_is:3992 Exon:exon_Position_Number_is:6	GCA	Ala	GGA	Gly	none	Non-anonymous
Chr2	2847336	T	A	LOC_Os02g05780	conserved hypothetical protein	gene_position:forward Distance_to_Tss_is:4436 Exon:exon_Position_Number_is:7	GGT	Gly	GGA	Gly	none	Anonymous
Chr2	2870893	T	G	LOC_Os02g05820	protein kinase domain containing protein, expressed	gene_position:forward Distance_to_Tss_is:1225 Exon:exon_Position_Number_is:3	CTT	Leu	CTG	Leu	none	Anonymous
Chr2	2872314	T	C	LOC_Os02g05820	protein kinase domain containing protein, expressed	gene_position:forward Distance_to_Tss_is:2646 Exon:exon_Position_Number_is:8	GAA	Glu	GAC	Asp	none	Non-anonymous
Chr2	2873586	T	C	LOC_Os02g05820	protein kinase domain containing protein, expressed	gene_position:forward Distance_to_Tss_is:3918 Exon:exon_Position_Number_is:9	CAC	His	CAC	His	none	Anonymous
Chr2	2875494	A	G	LOC_Os02g05830	ribulose bisphosphate carboxylase small chain, chloroplast precursor, putative, expressed	gene_position:forward Distance_to_Tss_is:562 Exon:exon_Position_Number_is:2	ATG	Met	GTG	Val	none	Non-anonymous
Chr2	2877263	G	A	LOC_Os02g05840	VIL2 protein, putative, expressed	gene_position:reverse Distance_to_Tss_is:4912 Exon:exon_Position_Number_is:4	TTC	Phe	TTT	Phe	none	Anonymous
Chr2	2877646	T	A	LOC_Os02g05840	VIL2 protein, putative, expressed	gene_position:reverse Distance_to_Tss_is:4529 Exon:exon_Position_Number_is:4	GGG	Gly	TGG	Trp	none	Non-anonymous
Chr2	2878562	A	G	LOC_Os02g05840	VIL2 protein, putative, expressed	gene_position:reverse Distance_to_Tss_is:3613 Exon:exon_Position_Number_is:3	TTT	Phe	TCT	Ser	none	Non-anonymous
Chr2	2880300	A	G	LOC_Os02g05840	VIL2 protein, putative, expressed	gene_position:reverse Distance_to_Tss_is:1875 Exon:exon_Position_Number_is:2	GAG	Glu	GCG	Ala	none	Non-anonymous
Chr2	2909741	A	G	LOC_Os02g05880	RNA polymerase Rpb1, domain 2 family protein, expressed	gene_position:reverse Distance_to_Tss_is:9366 Exon:exon_Position_Number_is:14	ACA	Thr	ACA	Thr	none	Anonymous
Chr2	2913373	T	C	LOC_Os02g05880	RNA polymerase Rpb1, domain 2 family protein, expressed	gene_position:reverse Distance_to_Tss_is:5734 Exon:exon_Position_Number_is:9	TCA	Ser	TCG	Ser	none	Anonymous
Chr2	2924677	C	T	LOC_Os02g05890	EMB1303, putative, expressed	gene_position:reverse Distance_to_Tss_is:394 Exon:exon_Position_Number_is:2	TAC	Tyr	AAC	Asn	none	Non-anonymous
Chr2	2929512	T	C	LOC_Os02g05900	ternary complex factor MIP1, putative, expressed	gene_position:forward Distance_to_Tss_is:592 Exon:exon_Position_Number_is:3	AAG	Lys	ACG	Thr	none	Non-anonymous
Chr2	2975261	T	C	LOC_Os02g05970	phytosulfokine receptor precursor, putative, expressed	gene_position:reverse Distance_to_Tss_is:119 Exon:exon_Position_Number_is:1	CAA	Gln	CAG	Gln	none	Anonymous
Chr2	3007401	T	C	LOC_Os02g06030	phytosulfokine receptor precursor, putative, expressed	gene_position:reverse Distance_to_Tss_is:575 Exon:exon_Position_Number_is:1	CTT	Leu	CGT	Arg	none	Non-anonymous
Chr2	3050300	A	G	LOC_Os02g06120	Leucine Rich Repeat family protein	gene_position:reverse Distance_to_Tss_is:4997 Exon:exon_Position_Number_is:5	TCT	Ser	CCT	Pro	none	Non-anonymous
Chr2	3077698	A	G	LOC_Os02g06160	cysteine-rich receptor-like protein kinase 16 precursor, putative	gene_position:forward Distance_to_Tss_is:1205 Exon:exon_Position_Number_is:2	CTC	Leu	GTC	Val	none	Non-anonymous
Chr2	3093295	A	G	LOC_Os02g06190	phytosulfokine receptor precursor, putative, expressed	gene_position:reverse Distance_to_Tss_is:1887 Exon:exon_Position_Number_is:1	ATT	Ile	ATC	Ile	none	Anonymous
Chr2	3093479	T	C	LOC_Os02g06190	phytosulfokine receptor precursor, putative, expressed	gene_position:reverse Distance_to_Tss_is:1703 Exon:exon_Position_Number_is:1	CTT	Leu	CGT	Arg	none	Non-anonymous
Chr2	3098881	A	G	LOC_Os02g06200	phytosulfokine receptor precursor, putative, expressed	gene_position:reverse Distance_to_Tss_is:496 Exon:exon_Position_Number_is:1	TCA	Ser	TCA	Ser	none	Anonymous
Chr2	3103328	G	A	LOC_Os02g06270	RNA-directed DNA polymerase, putative	gene_position:reverse Distance_to_Tss_is:8116 Exon:exon_Position_Number_is:4	CAA	Gln	CAT	His	none	Non-anonymous
Chr2	3103328	G	A	LOC_Os02g06270	RNA-directed DNA polymerase, putative	gene_position:reverse Distance_to_Tss_is:8116 Exon:exon_Position_Number_is:4	CAA	Gln	CAT	His	none	Non-anonymous
Chr2	3103365	G	A	LOC_Os02g06270	RNA-directed DNA polymerase, putative	gene_position:reverse Distance_to_Tss_is:8079 Exon:exon_Position_Number_is:4	CTC	Leu	CTC	Leu	none	Anonymous
Chr2	3103365	G	A	LOC_Os02g06270	RNA-directed DNA polymerase, putative	gene_position:reverse Distance_to_Tss_is:8079 Exon:exon_Position_Number_is:4	CTC	Leu	CTC	Leu	none	Anonymous
Chr2	3103414	A	G	LOC_Os02g06270	RNA-directed DNA polymerase, putative	gene_position:reverse Distance_to_Tss_is:8030 Exon:exon_Position_Number_is:4	ATA	Ile	CTA	Leu	none	Non-anonymous
Chr2	3103414	A	G	LOC_Os02g06270	RNA-directed DNA polymerase, putative	gene_position:reverse Distance_to_Tss_is:8030 Exon:exon_Position_Number_is:4	ATA	Ile	CTA	Leu	none	Non-anonymous
Chr2	3104091	G	A	LOC_Os02g06270	RNA-directed DNA polymerase, putative	gene_position:reverse Distance_to_Tss_is:7353 Exon:exon_Position_Number_is:4	AGA	Arg	ATA	Ile	none	Non-anonymous
Chr2	3104091	G	A	LOC_Os02g06270	RNA-directed DNA polymerase, putative	gene_position:reverse Distance_to_Tss_is:7353 Exon:exon_Position_Number_is:4	AGA	Arg	ATA	Ile	none	Non-anonymous
Chr2	3110944	G	A	LOC_Os02g06270	RNA-directed DNA polymerase, putative	gene_position:reverse Distance_to_Tss_is:500 Exon:exon_Position_Number_is:1	ATC	Ile	ATT	Ile	none	Anonymous
Chr2	3110944	G	A	LOC_Os02g06270	RNA-directed DNA polymerase, putative	gene_position:reverse Distance_to_Tss_is:500 Exon:exon_Position_Number_is:1	ATC	Ile	ATT	Ile	none	Anonymous
Chr2	3110977	G	A	LOC_Os02g06270	RNA-directed DNA polymerase, putative	gene_position:reverse Distance_to_Tss_is:467 Exon:exon_Position_Number_is:1	AGA	Arg	AGT	Ser	none	Non-anonymous
Chr2	3110977	G	A	LOC_Os02g06270	RNA-directed DNA polymerase, putative	gene_position:reverse Distance_to_Tss_is:467 Exon:exon_Position_Number_is:1	AGA	Arg	AGT	Ser	none	Non-anonymous
Chr2	3119860	G	C	LOC_Os02g06240	phytosulfokine receptor precursor, putative	gene_position:forward Distance_to_Tss_is:259 Exon:exon_Position_Number_is:2	TCC	Ser	TCC	Ser	none	Anonymous
Chr2	3120337	G	T	LOC_Os02g06240	phytosulfokine receptor precursor, putative	gene_position:forward Distance_to_Tss_is:736 Exon:exon_Position_Number_is:2	CCT	Pro	CCT	Pro	none	Anonymous
Chr2	3120729	T	C	LOC_Os02g06240	phytosulfokine receptor precursor, putative	gene_position:forward Distance_to_Tss_is:1128 Exon:exon_Position_Number_is:2	CCA	Pro	CCA	Pro	none	Anonymous
Chr2	3125810	C	T	LOC_Os02g06250	phytosulfokine receptor precursor, putative, expressed	gene_position:reverse Distance_to_Tss_is:850 Exon:exon_Position_Number_is:2	TTA	Leu	ATA	Ile	none	Non-anonymous
Chr2	3126031	A	G	LOC_Os02g06250	phytosulfokine receptor precursor, putative, expressed	gene_position:reverse Distance_to_Tss_is:629 Exon:exon_Position_Number_is:1	TTT	Phe	TTC	Phe	none	Anonymous
Chr2	3126190	G	T	LOC_Os02g06250	phytosulfokine receptor precursor, putative, expressed	gene_position:reverse Distance_to_Tss_is:470 Exon:exon_Position_Number_is:1	AAC	Asn	AAA	Lys	none	Non-anonymous
Chr2	3126491	C	T	LOC_Os02g06250	phytosulfokine receptor precursor, putative, expressed	gene_position:reverse Distance_to_Tss_is:169 Exon:exon_Position_Number_is:1	AAC	Asn	AAC	Asn	none	Anonymous
Chr2	3126564	G	A	LOC_Os02g06250	phytosulfokine receptor precursor, putative, expressed	gene_position:reverse Distance_to_Tss_is:96 Exon:exon_Position_Number_is:1	TCT	Ser	TCT	Ser	none	Anonymous
Chr2	3127104	A	G	LOC_Os02g06260	phytosulfokine receptor precursor, putative, expressed	gene_position:reverse Distance_to_Tss_is:2150 Exon:exon_Position_Number_is:1	CAA	Gln	CAC	His	none	Non-anonymous
Chr2	3127511	C	T	LOC_Os02g06260	phytosulfokine receptor precursor, putative, expressed	gene_position:reverse Distance_to_Tss_is:1743 Exon:exon_Position_Number_is:1	AGC	Ser	AGC	Ser	none	Anonymous
Chr2	3127525	G	A	LOC_Os02g06260	phytosulfokine receptor precursor, putative, expressed	gene_position:reverse Distance_to_Tss_is:1729 Exon:exon_Position_Number_is:1	GAT	Asp	GTT	Val	none	Non-anonymous
Chr2	3127603	C	T	LOC_Os02g06260	phytosulfokine receptor precursor, putative, expressed	gene_position:reverse Distance_to_Tss_is:1651 Exon:exon_Position_Number_is:1	CTC	Leu	CAC	His	none	Non-anonymous
Chr2	3127691	T	C	LOC_Os02g06260	phytosulfokine receptor precursor, putative, expressed	gene_position:reverse Distance_to_Tss_is:1563 Exon:exon_Position_Number_is:1	GAT	Asp	GAT	Asp	none	Anonymous
Chr2	3128329	A	G	LOC_Os02g06260	phytosulfokine receptor precursor, putative, expressed	gene_position:reverse Distance_to_Tss_is:925 Exon:exon_Position_Number_is:1	TTA	Leu	TCA	Ser	none	Non-anonymous
Chr2	3128444	T	C	LOC_Os02g06260	phytosulfokine receptor precursor, putative, expressed	gene_position:reverse Distance_to_Tss_is:810 Exon:exon_Position_Number_is:1	GAT	Asp	GAT	Asp	none	Anonymous
Chr2	3129164	A	G	LOC_Os02g06260	phytosulfokine receptor precursor, putative, expressed	gene_position:reverse Distance_to_Tss_is:90 Exon:exon_Position_Number_is:1	CAG	Gln	CAG	Gln	none	Anonymous
Chr2	3136763	A	T	LOC_Os02g06280	receptor-like protein kinase 2 precursor, putative	gene_position:reverse Distance_to_Tss_is:1200 Exon:exon_Position_Number_is:2	AGC	Ser	AGC	Ser	none	Anonymous
Chr2	3137847	A	C	LOC_Os02g06280	receptor-like protein kinase 2 precursor, putative	gene_position:reverse Distance_to_Tss_is:116 Exon:exon_Position_Number_is:1	TTG	Leu	TTG	Leu	none	Anonymous
Chr2	3142217	C	A	LOC_Os02g06290	rhodanese-like domain containing protein, putative, expressed	gene_position:forward Distance_to_Tss_is:227 Exon:exon_Position_Number_is:2	TCA	Ser	TAA	***	none	Non-anonymous
Chr2	3150241	A	T	LOC_Os02g06300	GTP-binding protein lepA, putative, expressed	gene_position:reverse Distance_to_Tss_is:2384 Exon:exon_Position_Number_is:8	CCT	Pro	CAT	His	none	Non-anonymous
Chr2	3154467	C	T	LOC_Os02g06310	hypothetical protein	gene_position:forward Distance_to_Tss_is:275 Exon:exon_Position_Number_is:1	GCC	Ala	GCT	Ala	none	Anonymous
Chr2	3154604	C	T	LOC_Os02g06310	hypothetical protein	gene_position:forward Distance_to_Tss_is:412 Exon:exon_Position_Number_is:1	GTG	Val	GTG	Val	none	Anonymous
Chr2	3154863	C	T	LOC_Os02g06310	hypothetical protein	gene_position:forward Distance_to_Tss_is:671 Exon:exon_Position_Number_is:2	CTA	Leu	TTA	Leu	none	Anonymous
Chr2	3155755	A	G	LOC_Os02g06310	hypothetical protein	gene_position:forward Distance_to_Tss_is:1563 Exon:exon_Position_Number_is:4	TTG	Leu	TGG	Trp	none	Non-anonymous
Chr2	3169461	T	C	LOC_Os02g06340	EH domain-containing protein 1, putative, expressed	gene_position:reverse Distance_to_Tss_is:1353 Exon:exon_Position_Number_is:8	TAC	Tyr	GAC	Asp	none	Non-anonymous
Chr2	3215175	T	C	LOC_Os02g06430	DUF292 domain containing protein, expressed	gene_position:forward Distance_to_Tss_is:2785 Exon:exon_Position_Number_is:6	CCA	Pro	CCA	Pro	none	Anonymous
Chr2	3215864	C	T	LOC_Os02g06430	DUF292 domain containing protein, expressed	gene_position:forward Distance_to_Tss_is:3474 Exon:exon_Position_Number_is:6	AGT	Ser	TGT	Cys	none	Non-anonymous
Chr2	3224293	T	C	LOC_Os02g06460	conserved hypothetical protein	gene_position:reverse Distance_to_Tss_is:896 Exon:exon_Position_Number_is:3	AAG	Lys	AGG	Arg	none	Non-anonymous
Chr2	3230376	C	T	LOC_Os02g06480	SCO1 protein homolog, mitochondrial precursor, putative, expressed	gene_position:reverse Distance_to_Tss_is:3556 Exon:exon_Position_Number_is:7	GGA	Gly	AGA	Arg	none	Non-anonymous
Chr2	3252020	C	T	LOC_Os02g06510	myosin heavy chain, putative, expressed	gene_position:forward Distance_to_Tss_is:381 Exon:exon_Position_Number_is:2	TCC	Ser	TTC	Phe	none	Non-anonymous
Chr2	3264025	A	G	LOC_Os02g06530	armadillo/beta-catenin repeat family protein, putative, expressed	gene_position:forward Distance_to_Tss_is:359 Exon:exon_Position_Number_is:1	ATT	Ile	ATG	Met	none	Non-anonymous
Chr2	3264218	C	T	LOC_Os02g06530	armadillo/beta-catenin repeat family protein, putative, expressed	gene_position:forward Distance_to_Tss_is:552 Exon:exon_Position_Number_is:1	ATT	Ile	TTT	Phe	none	Non-anonymous
Chr2	3264384	T	A	LOC_Os02g06530	armadillo/beta-catenin repeat family protein, putative, expressed	gene_position:forward Distance_to_Tss_is:718 Exon:exon_Position_Number_is:1	CCA	Pro	CAA	Gln	none	Non-anonymous
Chr2	3284751	G	A	LOC_Os02g06570	CAMK_KIN1/SNF1/Nim1_like.13 - CAMK includes calcium/calmodulin depedent protein kinases, expressed	gene_position:reverse Distance_to_Tss_is:1655 Exon:exon_Position_Number_is:2	CAT	His	TAT	Tyr	none	Non-anonymous
Chr2	3292584	C	T	LOC_Os02g06580	formin, putative, expressed	gene_position:forward Distance_to_Tss_is:1351 Exon:exon_Position_Number_is:2	TCA	Ser	TTA	Leu	none	Non-anonymous
Chr2	3326643	G	T	LOC_Os02g06600	receptor-like protein kinase 2 precursor, putative	gene_position:forward Distance_to_Tss_is:3407 Exon:exon_Position_Number_is:3	TTT	Phe	TTT	Phe	none	Anonymous
Chr2	3340921	A	G	LOC_Os02g06640	ubiquitin family protein, putative, expressed	gene_position:reverse Distance_to_Tss_is:2139 Exon:exon_Position_Number_is:3	ATC	Ile	ATC	Ile	none	Anonymous
Chr2	3381642	A	C	LOC_Os02g06725	expressed protein	gene_position:reverse Distance_to_Tss_is:4768 Exon:exon_Position_Number_is:6	CTA	Leu	CTG	Leu	none	Anonymous
Chr2	3387241	C	T	LOC_Os02g06730	hypothetical protein	gene_position:reverse Distance_to_Tss_is:34 Exon:exon_Position_Number_is:1	GCA	Ala	GAA	Glu	none	Non-anonymous
Chr2	3440572	T	G	LOC_Os02g06820	transposon protein, putative, unclassified	gene_position:forward Distance_to_Tss_is:523 Exon:exon_Position_Number_is:2	CTA	Leu	GTA	Val	none	Non-anonymous
Chr2	3444646	T	C	LOC_Os02g06830	expressed protein	gene_position:reverse Distance_to_Tss_is:6566 Exon:exon_Position_Number_is:13	AAT	Asn	GAT	Asp	none	Non-anonymous
Chr2	3445400	C	T	LOC_Os02g06830	expressed protein	gene_position:reverse Distance_to_Tss_is:5812 Exon:exon_Position_Number_is:11	CAT	His	AAT	Asn	none	Non-anonymous
Chr2	3456368	C	T	LOC_Os02g06840	galactosyltransferase, putative, expressed	gene_position:forward Distance_to_Tss_is:3071 Exon:exon_Position_Number_is:9	CAG	Gln	TAG	***	none	Non-anonymous
Chr2	5750934	C	T	LOC_Os02g10840	transposon protein, putative, unclassified, expressed	gene_position:reverse Distance_to_Tss_is:2770 Exon:exon_Position_Number_is:3	GGC	Gly	GGA	Gly	none	Anonymous
Chr2	5751078	A	G	LOC_Os02g10840	transposon protein, putative, unclassified, expressed	gene_position:reverse Distance_to_Tss_is:2626 Exon:exon_Position_Number_is:3	AAG	Lys	AAC	Asn	none	Non-anonymous
Chr2	5752026	G	A	LOC_Os02g10840	transposon protein, putative, unclassified, expressed	gene_position:reverse Distance_to_Tss_is:1678 Exon:exon_Position_Number_is:2	CGC	Arg	CGT	Arg	none	Anonymous
Chr2	5752289	C	T	LOC_Os02g10840	transposon protein, putative, unclassified, expressed	gene_position:reverse Distance_to_Tss_is:1415 Exon:exon_Position_Number_is:2	GGT	Gly	AGT	Ser	none	Non-anonymous
Chr2	5752613	G	C	LOC_Os02g10840	transposon protein, putative, unclassified, expressed	gene_position:reverse Distance_to_Tss_is:1091 Exon:exon_Position_Number_is:2	TCA	Ser	GCA	Ala	none	Non-anonymous
Chr2	5785504	A	G	LOC_Os02g10900	NB-ARC domain containing protein, expressed	gene_position:reverse Distance_to_Tss_is:3265 Exon:exon_Position_Number_is:2	GGT	Gly	CGT	Arg	none	Non-anonymous
Chr2	5785902	C	T	LOC_Os02g10900	NB-ARC domain containing protein, expressed	gene_position:reverse Distance_to_Tss_is:2867 Exon:exon_Position_Number_is:2	AGA	Arg	AAA	Lys	none	Non-anonymous
Chr2	5786008	T	G	LOC_Os02g10900	NB-ARC domain containing protein, expressed	gene_position:reverse Distance_to_Tss_is:2761 Exon:exon_Position_Number_is:2	ATC	Ile	CTC	Leu	none	Non-anonymous
Chr2	5786026	G	A	LOC_Os02g10900	NB-ARC domain containing protein, expressed	gene_position:reverse Distance_to_Tss_is:2743 Exon:exon_Position_Number_is:2	AAA	Lys	TAA	***	none	Non-anonymous
Chr2	5786132	A	G	LOC_Os02g10900	NB-ARC domain containing protein, expressed	gene_position:reverse Distance_to_Tss_is:2637 Exon:exon_Position_Number_is:2	CGT	Arg	CGC	Arg	none	Anonymous
Chr2	5786539	G	A	LOC_Os02g10900	NB-ARC domain containing protein, expressed	gene_position:reverse Distance_to_Tss_is:2230 Exon:exon_Position_Number_is:2	GAT	Asp	TAT	Tyr	none	Non-anonymous
Chr2	5786707	C	G	LOC_Os02g10900	NB-ARC domain containing protein, expressed	gene_position:reverse Distance_to_Tss_is:2062 Exon:exon_Position_Number_is:2	GAG	Glu	CAG	Gln	none	Non-anonymous
Chr2	5991810	A	G	LOC_Os02g11660	retrotransposon protein, putative, Ty3-gypsy subclass	gene_position:reverse Distance_to_Tss_is:1263 Exon:exon_Position_Number_is:2	AAT	Asn	CAT	His	none	Non-anonymous
Chr2	6072076	T	C	LOC_Os02g11760	pleiotropic drug resistance protein, putative, expressed	gene_position:forward Distance_to_Tss_is:3045 Exon:exon_Position_Number_is:11	GTG	Val	GCG	Ala	none	Non-anonymous
Chr2	6184276	T	C	LOC_Os02g11930	receptor-like protein kinase precursor, putative, expressed	gene_position:forward Distance_to_Tss_is:1164 Exon:exon_Position_Number_is:1	GGC	Gly	CGC	Arg	none	Non-anonymous
Chr2	7285097	C	T	LOC_Os02g13580	kinesin motor domain containing protein, expressed	gene_position:reverse Distance_to_Tss_is:599 Exon:exon_Position_Number_is:3	ACC	Thr	AAC	Asn	none	Non-anonymous
Chr2	7544003	G	A	LOC_Os02g13890	FYVE zinc finger domain containing protein, expressed	gene_position:forward Distance_to_Tss_is:1409 Exon:exon_Position_Number_is:2	GTA	Val	ATA	Ile	none	Non-anonymous
Chr2	7599153	A	G	LOC_Os02g13950	NHL repeat-containing protein, putative, expressed	gene_position:forward Distance_to_Tss_is:4201 Exon:exon_Position_Number_is:7	TCA	Ser	TCG	Ser	none	Anonymous
Chr2	7619051	G	A	LOC_Os02g13965	lectin protein kinase family protein, putative, expressed	gene_position:forward Distance_to_Tss_is:313 Exon:exon_Position_Number_is:1	AAT	Asn	AAT	Asn	none	Anonymous
Chr2	7861438	G	A	LOC_Os02g14320	retrotransposon protein, putative, unclassified	gene_position:forward Distance_to_Tss_is:3487 Exon:exon_Position_Number_is:6	GAT	Asp	GAT	Asp	none	Anonymous
Chr2	7878384	C	T	LOC_Os02g14360	retrotransposon protein, putative, unclassified	gene_position:forward Distance_to_Tss_is:1474 Exon:exon_Position_Number_is:4	ACT	Thr	ATT	Ile	none	Non-anonymous
Chr2	7880741	T	C	LOC_Os02g14360	retrotransposon protein, putative, unclassified	gene_position:forward Distance_to_Tss_is:3831 Exon:exon_Position_Number_is:6	GAC	Asp	GCC	Ala	none	Non-anonymous
Chr2	7899669	A	T	LOC_Os02g14380	retrotransposon, putative, centromere-specific	gene_position:forward Distance_to_Tss_is:309 Exon:exon_Position_Number_is:2	GGT	Gly	GTT	Val	none	Non-anonymous
Chr2	7901090	A	G	LOC_Os02g14390	retrotransposon, putative, centromere-specific	gene_position:forward Distance_to_Tss_is:630 Exon:exon_Position_Number_is:3	AGT	Ser	GGT	Gly	none	Non-anonymous
Chr2	7901473	T	C	LOC_Os02g14390	retrotransposon, putative, centromere-specific	gene_position:forward Distance_to_Tss_is:1013 Exon:exon_Position_Number_is:4	GCC	Ala	GCC	Ala	none	Anonymous
Chr2	7911214	G	C	LOC_Os02g14410	retrotransposon protein, putative, Ty3-gypsy subclass	gene_position:reverse Distance_to_Tss_is:5813 Exon:exon_Position_Number_is:7	AAT	Asn	GAT	Asp	none	Non-anonymous
Chr2	8044851	G	A	LOC_Os02g14580	retrotransposon protein, putative, unclassified	gene_position:forward Distance_to_Tss_is:3739 Exon:exon_Position_Number_is:4	TGT	Cys	AGT	Ser	none	Non-anonymous
Chr2	8046995	A	G	LOC_Os02g14580	retrotransposon protein, putative, unclassified	gene_position:forward Distance_to_Tss_is:5883 Exon:exon_Position_Number_is:5	GTC	Val	GTC	Val	none	Anonymous
Chr2	8470322	A	G	LOC_Os02g15190	retrotransposon protein, putative, unclassified	gene_position:forward Distance_to_Tss_is:35 Exon:exon_Position_Number_is:1	GAA	Glu	GAG	Glu	none	Anonymous
Chr2	8470369	G	A	LOC_Os02g15190	retrotransposon protein, putative, unclassified	gene_position:forward Distance_to_Tss_is:82 Exon:exon_Position_Number_is:1	GCG	Ala	GAG	Glu	none	Non-anonymous
Chr2	8701713	T	C	LOC_Os02g15520	transposon protein, putative, unclassified, expressed	gene_position:reverse Distance_to_Tss_is:1381 Exon:exon_Position_Number_is:2	TGT	Cys	GGT	Gly	none	Non-anonymous
Chr2	8701744	T	C	LOC_Os02g15520	transposon protein, putative, unclassified, expressed	gene_position:reverse Distance_to_Tss_is:1350 Exon:exon_Position_Number_is:2	CCA	Pro	CCG	Pro	none	Anonymous
Chr2	8812364	A	G	LOC_Os02g15660	tetratricopeptide repeat, putative, expressed	gene_position:reverse Distance_to_Tss_is:1610 Exon:exon_Position_Number_is:6	ACG	Thr	ACC	Thr	none	Anonymous
Chr2	9674644	T	G	LOC_Os02g16960	retrotransposon protein, putative, Ty3-gypsy subclass, expressed	gene_position:reverse Distance_to_Tss_is:1086 Exon:exon_Position_Number_is:1	TTA	Leu	CTA	Leu	none	Anonymous
Chr2	9817471	A	G	LOC_Os02g17140	transposon protein, putative, CACTA, En/Spm sub-class	gene_position:reverse Distance_to_Tss_is:4327 Exon:exon_Position_Number_is:4	ACA	Thr	ACC	Thr	none	Anonymous
Chr2	9928012	T	G	LOC_Os02g17304	resistance protein, putative, expressed	gene_position:reverse Distance_to_Tss_is:335 Exon:exon_Position_Number_is:1	GAC	Asp	GAC	Asp	none	Anonymous
Chr2	10215947	T	C	LOC_Os02g17710	receptor-like protein kinase 5 precursor, putative, expressed	gene_position:reverse Distance_to_Tss_is:415 Exon:exon_Position_Number_is:1	TAC	Tyr	TGC	Cys	none	Non-anonymous
Chr2	10216131	C	A	LOC_Os02g17710	receptor-like protein kinase 5 precursor, putative, expressed	gene_position:reverse Distance_to_Tss_is:231 Exon:exon_Position_Number_is:1	CGT	Arg	TGT	Cys	none	Non-anonymous
Chr2	10227994	T	C	LOC_Os02g17714	hypothetical protein	gene_position:reverse Distance_to_Tss_is:783 Exon:exon_Position_Number_is:2	AGG	Arg	AGG	Arg	none	Anonymous
Chr2	10266296	C	T	LOC_Os02g17760	cytochrome P450, putative, expressed	gene_position:forward Distance_to_Tss_is:4312 Exon:exon_Position_Number_is:2	AAG	Lys	AAT	Asn	none	Non-anonymous
Chr2	10277396	T	G	LOC_Os02g17780	ent-kaurene synthase, chloroplast precursor, putative, expressed	gene_position:reverse Distance_to_Tss_is:6329 Exon:exon_Position_Number_is:7	TTT	Phe	CTT	Leu	none	Non-anonymous
Chr2	10295657	G	A	LOC_Os02g17800	retrotransposon protein, putative, unclassified	gene_position:reverse Distance_to_Tss_is:1266 Exon:exon_Position_Number_is:1	ATG	Met	TTG	Leu	none	Non-anonymous
Chr2	10296562	T	G	LOC_Os02g17800	retrotransposon protein, putative, unclassified	gene_position:reverse Distance_to_Tss_is:361 Exon:exon_Position_Number_is:1	ACC	Thr	ACC	Thr	none	Anonymous
Chr2	10300766	A	T	LOC_Os02g17810	retrotransposon protein, putative, unclassified	gene_position:forward Distance_to_Tss_is:2301 Exon:exon_Position_Number_is:7	GTA	Val	GTT	Val	none	Anonymous
Chr2	10307865	T	C	LOC_Os02g17820	retrotransposon protein, putative, unclassified	gene_position:reverse Distance_to_Tss_is:442 Exon:exon_Position_Number_is:1	ACT	Thr	AGT	Ser	none	Non-anonymous
Chr2	10378999	T	C	LOC_Os02g17920	glyoxalase family protein, putative, expressed	gene_position:reverse Distance_to_Tss_is:1938 Exon:exon_Position_Number_is:7	GAC	Asp	GAC	Asp	none	Anonymous
Chr2	10801071	T	C	LOC_Os02g18530	conserved hypothetical protein	gene_position:forward Distance_to_Tss_is:929 Exon:exon_Position_Number_is:3	CAT	His	CCT	Pro	none	Non-anonymous
Chr2	11158299	A	G	LOC_Os02g19140	seven in absentia protein family domain containing protein, expressed	gene_position:reverse Distance_to_Tss_is:2866 Exon:exon_Position_Number_is:2	ATT	Ile	CTT	Leu	none	Non-anonymous
Chr2	11211274	G	A	LOC_Os02g19220	expressed protein	gene_position:reverse Distance_to_Tss_is:6491 Exon:exon_Position_Number_is:5	TTT	Phe	TTT	Phe	none	Anonymous
Chr2	11279198	A	G	LOC_Os02g19300	retrotransposon protein, putative, Ty3-gypsy subclass	gene_position:forward Distance_to_Tss_is:2608 Exon:exon_Position_Number_is:5	TCA	Ser	TGA	***	none	Non-anonymous
Chr2	11386094	G	C	LOC_Os02g19480	retrotransposon protein, putative, unclassified	gene_position:forward Distance_to_Tss_is:630 Exon:exon_Position_Number_is:1	GCA	Ala	CCA	Pro	none	Non-anonymous
Chr2	11459972	C	T	LOC_Os02g19620	retrotransposon protein, putative, unclassified	gene_position:reverse Distance_to_Tss_is:996 Exon:exon_Position_Number_is:1	TTC	Phe	ATC	Ile	none	Non-anonymous
Chr2	11842859	G	A	LOC_Os02g20110	retrotransposon protein, putative, Ty3-gypsy subclass	gene_position:forward Distance_to_Tss_is:201 Exon:exon_Position_Number_is:1	AAG	Lys	AAG	Lys	none	Anonymous
Chr2	12039490	A	G	LOC_Os02g20420	retrotransposon protein, putative, LINE subclass	gene_position:reverse Distance_to_Tss_is:12599 Exon:exon_Position_Number_is:19	ATG	Met	ATC	Ile	none	Non-anonymous
Chr2	12042192	T	C	LOC_Os02g20420	retrotransposon protein, putative, LINE subclass	gene_position:reverse Distance_to_Tss_is:9897 Exon:exon_Position_Number_is:15	TTT	Phe	GTT	Val	none	Non-anonymous
Chr2	12509618	G	A	LOC_Os02g21100	retrotransposon protein, putative, Ty3-gypsy subclass	gene_position:forward Distance_to_Tss_is:154 Exon:exon_Position_Number_is:1	CAC	His	CAC	His	none	Anonymous
Chr2	13573880	G	A	LOC_Os02g22790	retrotransposon protein, putative, Ty3-gypsy subclass	gene_position:reverse Distance_to_Tss_is:4177 Exon:exon_Position_Number_is:8	CCT	Pro	TCT	Ser	none	Non-anonymous
Chr2	14705908	C	T	LOC_Os02g25260	retrotransposon protein, putative, unclassified	gene_position:reverse Distance_to_Tss_is:249 Exon:exon_Position_Number_is:1	AGC	Ser	AGC	Ser	none	Anonymous
Chr2	15287771	A	G	LOC_Os02g26050	retrotransposon protein, putative, Ty3-gypsy subclass	gene_position:forward Distance_to_Tss_is:2598 Exon:exon_Position_Number_is:7	ACC	Thr	GCC	Ala	none	Non-anonymous
Chr2	15818824	A	G	LOC_Os02g26940	vegetative storage protein, putative, expressed	gene_position:reverse Distance_to_Tss_is:1283 Exon:exon_Position_Number_is:1	AAG	Lys	ACG	Thr	none	Non-anonymous
Chr2	17351379	G	A	LOC_Os02g29230	conserved hypothetical protein	gene_position:forward Distance_to_Tss_is:2409 Exon:exon_Position_Number_is:3	AAG	Lys	AAA	Lys	none	Anonymous
Chr2	17583608	C	T	LOC_Os02g29570	retrotransposon protein, putative, Ty3-gypsy subclass	gene_position:reverse Distance_to_Tss_is:4492 Exon:exon_Position_Number_is:6	ATG	Met	ATA	Ile	none	Non-anonymous
Chr2	17646217	G	A	LOC_Os02g29650	retrotransposon protein, putative, unclassified	gene_position:forward Distance_to_Tss_is:384 Exon:exon_Position_Number_is:1	GGT	Gly	AGT	Ser	none	Non-anonymous
Chr2	17730115	G	T	LOC_Os02g29810	conserved hypothetical protein	gene_position:forward Distance_to_Tss_is:891 Exon:exon_Position_Number_is:2	ATG	Met	ATG	Met	none	Anonymous
Chr2	17759539	G	T	LOC_Os02g29870	retrotransposon protein, putative, unclassified	gene_position:reverse Distance_to_Tss_is:2972 Exon:exon_Position_Number_is:7	TTT	Phe	TTA	Leu	none	Non-anonymous
Chr2	18647790	T	A	LOC_Os02g31150	zinc finger, C3HC4 type domain containing protein, expressed	gene_position:reverse Distance_to_Tss_is:1612 Exon:exon_Position_Number_is:3	ACT	Thr	ACT	Thr	none	Anonymous
Chr2	18677733	G	A	LOC_Os02g31190	retrotransposon protein, putative, unclassified	gene_position:reverse Distance_to_Tss_is:642 Exon:exon_Position_Number_is:2	ACA	Thr	ATA	Ile	none	Non-anonymous
Chr2	18677779	G	A	LOC_Os02g31190	retrotransposon protein, putative, unclassified	gene_position:reverse Distance_to_Tss_is:596 Exon:exon_Position_Number_is:2	ACT	Thr	TCT	Ser	none	Non-anonymous
Chr2	18705314	T	G	LOC_Os02g31220	expressed protein	gene_position:forward Distance_to_Tss_is:5797 Exon:exon_Position_Number_is:5	TTG	Leu	TGG	Trp	none	Non-anonymous
Chr2	18768864	T	C	LOC_Os02g31290	AML1, putative, expressed	gene_position:forward Distance_to_Tss_is:5014 Exon:exon_Position_Number_is:10	CGG	Arg	CGG	Arg	none	Anonymous
Chr2	18784543	G	A	LOC_Os02g31320	transposon protein, putative, CACTA, En/Spm sub-class	gene_position:forward Distance_to_Tss_is:608 Exon:exon_Position_Number_is:1	ACA	Thr	ACA	Thr	none	Anonymous
Chr2	18786852	C	T	LOC_Os02g31320	transposon protein, putative, CACTA, En/Spm sub-class	gene_position:forward Distance_to_Tss_is:2917 Exon:exon_Position_Number_is:1	CGG	Arg	CTG	Leu	none	Non-anonymous
Chr2	19034691	C	A	LOC_Os02g32230	retrotransposon protein, putative, unclassified, expressed	gene_position:forward Distance_to_Tss_is:4585 Exon:exon_Position_Number_is:3	TGT	Cys	TGA	***	none	Non-anonymous
Chr2	19214397	T	C	LOC_Os02g32490	AMP-binding enzyme, putative, expressed	gene_position:forward Distance_to_Tss_is:1218 Exon:exon_Position_Number_is:3	AAC	Asn	ACC	Thr	none	Non-anonymous
Chr2	19246830	G	T	LOC_Os02g32520	ERD1 protein, chloroplast precursor, putative, expressed	gene_position:forward Distance_to_Tss_is:1353 Exon:exon_Position_Number_is:2	CTT	Leu	TTT	Phe	none	Non-anonymous
Chr2	19248682	C	T	LOC_Os02g32520	ERD1 protein, chloroplast precursor, putative, expressed	gene_position:forward Distance_to_Tss_is:3205 Exon:exon_Position_Number_is:9	CTT	Leu	CTT	Leu	none	Anonymous
Chr2	19360204	T	C	LOC_Os02g32660	1,4-alpha-glucan-branching enzyme, chloroplast precursor, putative, expressed	gene_position:reverse Distance_to_Tss_is:1055 Exon:exon_Position_Number_is:3	GTT	Val	GTG	Val	none	Anonymous
Chr2	19372935	C	T	LOC_Os02g32670	retrotransposon protein, putative, unclassified	gene_position:forward Distance_to_Tss_is:3334 Exon:exon_Position_Number_is:6	CTT	Leu	CTT	Leu	none	Anonymous
Chr2	19404277	C	T	LOC_Os02g32690	pleiotropic drug resistance protein 15, putative, expressed	gene_position:reverse Distance_to_Tss_is:10648 Exon:exon_Position_Number_is:12	AAA	Lys	AAA	Lys	none	Anonymous
Chr2	19435826	T	G	LOC_Os02g32730	neutral/alkaline invertase, putative, expressed	gene_position:forward Distance_to_Tss_is:3951 Exon:exon_Position_Number_is:7	GAT	Asp	GGT	Gly	none	Non-anonymous
Chr2	19588256	C	T	LOC_Os02g32970	hydrolase, alpha/beta fold family protein, putative, expressed	gene_position:forward Distance_to_Tss_is:2856 Exon:exon_Position_Number_is:2	CCA	Pro	TCA	Ser	none	Non-anonymous
Chr2	19636439	C	A	LOC_Os02g33040	hypothetical protein	gene_position:forward Distance_to_Tss_is:107 Exon:exon_Position_Number_is:1	AAA	Lys	AAA	Lys	none	Anonymous
Chr2	19762314	A	G	LOC_Os02g33260	retrotransposon protein, putative, unclassified	gene_position:forward Distance_to_Tss_is:602 Exon:exon_Position_Number_is:2	CTT	Leu	GTT	Val	none	Non-anonymous
Chr2	19762362	G	A	LOC_Os02g33260	retrotransposon protein, putative, unclassified	gene_position:forward Distance_to_Tss_is:650 Exon:exon_Position_Number_is:2	GGG	Gly	AGG	Arg	none	Non-anonymous
Chr2	19763080	C	T	LOC_Os02g33260	retrotransposon protein, putative, unclassified	gene_position:forward Distance_to_Tss_is:1368 Exon:exon_Position_Number_is:4	GGA	Gly	GGT	Gly	none	Anonymous
Chr2	19763919	C	T	LOC_Os02g33260	retrotransposon protein, putative, unclassified	gene_position:forward Distance_to_Tss_is:2207 Exon:exon_Position_Number_is:6	GAG	Glu	TAG	***	none	Non-anonymous
Chr2	19764309	A	G	LOC_Os02g33260	retrotransposon protein, putative, unclassified	gene_position:forward Distance_to_Tss_is:2597 Exon:exon_Position_Number_is:8	AAT	Asn	GAT	Asp	none	Non-anonymous
Chr2	19764387	G	A	LOC_Os02g33260	retrotransposon protein, putative, unclassified	gene_position:forward Distance_to_Tss_is:2675 Exon:exon_Position_Number_is:8	AAC	Asn	AAC	Asn	none	Anonymous
Chr2	19765733	A	G	LOC_Os02g33270	retrotransposon protein, putative, unclassified	gene_position:reverse Distance_to_Tss_is:1788 Exon:exon_Position_Number_is:2	AAG	Lys	CAG	Gln	none	Non-anonymous
Chr2	19770712	T	A	LOC_Os02g33280	retrotransposon protein, putative, Ty3-gypsy subclass	gene_position:reverse Distance_to_Tss_is:3512 Exon:exon_Position_Number_is:6	TGT	Cys	TGT	Cys	none	Anonymous
Chr2	19771125	C	T	LOC_Os02g33280	retrotransposon protein, putative, Ty3-gypsy subclass	gene_position:reverse Distance_to_Tss_is:3099 Exon:exon_Position_Number_is:6	CGG	Arg	AGG	Arg	none	Anonymous
Chr2	19771669	A	G	LOC_Os02g33280	retrotransposon protein, putative, Ty3-gypsy subclass	gene_position:reverse Distance_to_Tss_is:2555 Exon:exon_Position_Number_is:5	GGC	Gly	GGC	Gly	none	Anonymous
Chr2	19784289	C	T	LOC_Os02g33310	OsFBD7 - F-box and FBD domain containing protein	gene_position:forward Distance_to_Tss_is:1012 Exon:exon_Position_Number_is:2	CAT	His	TAT	Tyr	none	Non-anonymous
Chr2	19802262	G	A	LOC_Os02g33340	retrotransposon protein, putative, Ty1-copia subclass	gene_position:forward Distance_to_Tss_is:208 Exon:exon_Position_Number_is:2	CCA	Pro	CCA	Pro	none	Anonymous
Chr2	19813262	C	T	LOC_Os02g33350	conserved hypothetical protein	gene_position:reverse Distance_to_Tss_is:1174 Exon:exon_Position_Number_is:5	TTG	Leu	TAG	***	none	Non-anonymous
Chr2	19814151	G	A	LOC_Os02g33350	conserved hypothetical protein	gene_position:reverse Distance_to_Tss_is:285 Exon:exon_Position_Number_is:2	ATT	Ile	ATT	Ile	none	Anonymous
Chr2	19815178	C	T	LOC_Os02g33360	retrotransposon protein, putative, Ty3-gypsy subclass	gene_position:forward Distance_to_Tss_is:358 Exon:exon_Position_Number_is:1	GGT	Gly	GTT	Val	none	Non-anonymous
Chr2	19815273	A	T	LOC_Os02g33360	retrotransposon protein, putative, Ty3-gypsy subclass	gene_position:forward Distance_to_Tss_is:453 Exon:exon_Position_Number_is:1	AAC	Asn	TAC	Tyr	none	Non-anonymous
Chr2	19815433	A	G	LOC_Os02g33360	retrotransposon protein, putative, Ty3-gypsy subclass	gene_position:forward Distance_to_Tss_is:613 Exon:exon_Position_Number_is:1	CTA	Leu	CGA	Arg	none	Non-anonymous
Chr2	19815474	A	G	LOC_Os02g33360	retrotransposon protein, putative, Ty3-gypsy subclass	gene_position:forward Distance_to_Tss_is:654 Exon:exon_Position_Number_is:1	CAG	Gln	GAG	Glu	none	Non-anonymous
Chr2	19816173	G	A	LOC_Os02g33360	retrotransposon protein, putative, Ty3-gypsy subclass	gene_position:forward Distance_to_Tss_is:1353 Exon:exon_Position_Number_is:2	GGG	Gly	GGA	Gly	none	Anonymous
Chr2	19816314	C	T	LOC_Os02g33360	retrotransposon protein, putative, Ty3-gypsy subclass	gene_position:forward Distance_to_Tss_is:1494 Exon:exon_Position_Number_is:2	ATT	Ile	ATT	Ile	none	Anonymous
Chr2	19816389	T	C	LOC_Os02g33360	retrotransposon protein, putative, Ty3-gypsy subclass	gene_position:forward Distance_to_Tss_is:1569 Exon:exon_Position_Number_is:2	TTG	Leu	TTC	Phe	none	Non-anonymous
Chr2	19816589	G	A	LOC_Os02g33360	retrotransposon protein, putative, Ty3-gypsy subclass	gene_position:forward Distance_to_Tss_is:1769 Exon:exon_Position_Number_is:2	TGC	Cys	TAC	Tyr	none	Non-anonymous
Chr2	19816636	G	A	LOC_Os02g33360	retrotransposon protein, putative, Ty3-gypsy subclass	gene_position:forward Distance_to_Tss_is:1816 Exon:exon_Position_Number_is:2	CAG	Gln	AAG	Lys	none	Non-anonymous
Chr2	19816709	A	T	LOC_Os02g33360	retrotransposon protein, putative, Ty3-gypsy subclass	gene_position:forward Distance_to_Tss_is:1889 Exon:exon_Position_Number_is:2	AAG	Lys	ATG	Met	none	Non-anonymous
Chr2	19817134	C	T	LOC_Os02g33360	retrotransposon protein, putative, Ty3-gypsy subclass	gene_position:forward Distance_to_Tss_is:2314 Exon:exon_Position_Number_is:3	AAG	Lys	ATG	Met	none	Non-anonymous
Chr2	19817660	T	C	LOC_Os02g33360	retrotransposon protein, putative, Ty3-gypsy subclass	gene_position:forward Distance_to_Tss_is:2840 Exon:exon_Position_Number_is:3	CGT	Arg	CGC	Arg	none	Anonymous
Chr2	19817713	A	G	LOC_Os02g33360	retrotransposon protein, putative, Ty3-gypsy subclass	gene_position:forward Distance_to_Tss_is:2893 Exon:exon_Position_Number_is:3	AGA	Arg	AGA	Arg	none	Anonymous
Chr2	19818662	C	T	LOC_Os02g33360	retrotransposon protein, putative, Ty3-gypsy subclass	gene_position:forward Distance_to_Tss_is:3842 Exon:exon_Position_Number_is:5	ATC	Ile	ATC	Ile	none	Anonymous
Chr2	19818811	A	C	LOC_Os02g33360	retrotransposon protein, putative, Ty3-gypsy subclass	gene_position:forward Distance_to_Tss_is:3991 Exon:exon_Position_Number_is:5	TAT	Tyr	CAT	His	none	Non-anonymous
Chr2	19820273	G	A	LOC_Os02g33360	retrotransposon protein, putative, Ty3-gypsy subclass	gene_position:forward Distance_to_Tss_is:5453 Exon:exon_Position_Number_is:6	ATA	Ile	AAA	Lys	none	Non-anonymous
Chr2	19820881	A	G	LOC_Os02g33360	retrotransposon protein, putative, Ty3-gypsy subclass	gene_position:forward Distance_to_Tss_is:6061 Exon:exon_Position_Number_is:7	ATC	Ile	GTC	Val	none	Non-anonymous
Chr2	19820895	T	C	LOC_Os02g33360	retrotransposon protein, putative, Ty3-gypsy subclass	gene_position:forward Distance_to_Tss_is:6075 Exon:exon_Position_Number_is:7	ACC	Thr	ACC	Thr	none	Anonymous
Chr2	19821003	T	C	LOC_Os02g33360	retrotransposon protein, putative, Ty3-gypsy subclass	gene_position:forward Distance_to_Tss_is:6183 Exon:exon_Position_Number_is:7	CAA	Gln	CAC	His	none	Non-anonymous
Chr2	19822977	G	A	LOC_Os02g33370	retrotransposon protein, putative, Ty3-gypsy subclass	gene_position:reverse Distance_to_Tss_is:2954 Exon:exon_Position_Number_is:6	CCT	Pro	CCT	Pro	none	Anonymous
Chr2	19823076	T	C	LOC_Os02g33370	retrotransposon protein, putative, Ty3-gypsy subclass	gene_position:reverse Distance_to_Tss_is:2855 Exon:exon_Position_Number_is:5	GCA	Ala	GGA	Gly	none	Non-anonymous
Chr2	19823323	G	A	LOC_Os02g33370	retrotransposon protein, putative, Ty3-gypsy subclass	gene_position:reverse Distance_to_Tss_is:2608 Exon:exon_Position_Number_is:4	TCC	Ser	TTC	Phe	none	Non-anonymous
Chr2	19823434	G	A	LOC_Os02g33370	retrotransposon protein, putative, Ty3-gypsy subclass	gene_position:reverse Distance_to_Tss_is:2497 Exon:exon_Position_Number_is:4	AAA	Lys	ATA	Ile	none	Non-anonymous
Chr2	19823464	A	G	LOC_Os02g33370	retrotransposon protein, putative, Ty3-gypsy subclass	gene_position:reverse Distance_to_Tss_is:2467 Exon:exon_Position_Number_is:4	GGG	Gly	GCG	Ala	none	Non-anonymous
Chr2	19824792	A	G	LOC_Os02g33370	retrotransposon protein, putative, Ty3-gypsy subclass	gene_position:reverse Distance_to_Tss_is:1139 Exon:exon_Position_Number_is:3	TTT	Phe	TCT	Ser	none	Non-anonymous
Chr2	19824809	C	T	LOC_Os02g33370	retrotransposon protein, putative, Ty3-gypsy subclass	gene_position:reverse Distance_to_Tss_is:1122 Exon:exon_Position_Number_is:3	TCC	Ser	TCA	Ser	none	Anonymous
Chr2	19825695	T	C	LOC_Os02g33370	retrotransposon protein, putative, Ty3-gypsy subclass	gene_position:reverse Distance_to_Tss_is:236 Exon:exon_Position_Number_is:2	GGT	Gly	GGG	Gly	none	Anonymous
Chr2	19825903	G	T	LOC_Os02g33370	retrotransposon protein, putative, Ty3-gypsy subclass	gene_position:reverse Distance_to_Tss_is:28 Exon:exon_Position_Number_is:1	ACT	Thr	AAT	Asn	none	Non-anonymous
Chr2	20016031	A	G	LOC_Os02g33620	retrotransposon protein, putative, unclassified	gene_position:forward Distance_to_Tss_is:4806 Exon:exon_Position_Number_is:7	CTG	Leu	CGG	Arg	none	Non-anonymous
Chr2	20203599	G	A	LOC_Os02g33910	retrotransposon protein, putative, Ty3-gypsy subclass	gene_position:forward Distance_to_Tss_is:1638 Exon:exon_Position_Number_is:2	GGC	Gly	GGA	Gly	none	Anonymous
Chr2	20310658	T	C	LOC_Os02g34010	transposon protein, putative, CACTA, En/Spm sub-class	gene_position:reverse Distance_to_Tss_is:427 Exon:exon_Position_Number_is:1	TCT	Ser	TGT	Cys	none	Non-anonymous
Chr2	20702916	A	G	LOC_Os02g34550	transposon protein, putative, unclassified	gene_position:forward Distance_to_Tss_is:331 Exon:exon_Position_Number_is:2	CAA	Gln	CAG	Gln	none	Anonymous
Chr2	20705135	A	G	LOC_Os02g34550	transposon protein, putative, unclassified	gene_position:forward Distance_to_Tss_is:2550 Exon:exon_Position_Number_is:4	AAA	Lys	AGA	Arg	none	Non-anonymous
Chr2	20705177	T	C	LOC_Os02g34550	transposon protein, putative, unclassified	gene_position:forward Distance_to_Tss_is:2592 Exon:exon_Position_Number_is:4	GTG	Val	GCG	Ala	none	Non-anonymous
Chr2	20706597	A	G	LOC_Os02g34550	transposon protein, putative, unclassified	gene_position:forward Distance_to_Tss_is:4012 Exon:exon_Position_Number_is:7	GGA	Gly	GGG	Gly	none	Anonymous
Chr2	20723003	A	G	LOC_Os02g34570	exosome complex exonuclease, putative, expressed	gene_position:reverse Distance_to_Tss_is:2777 Exon:exon_Position_Number_is:8	CTA	Leu	CTA	Leu	none	Anonymous
Chr2	20728858	T	C	LOC_Os02g34580	ammonium transporter protein, putative, expressed	gene_position:forward Distance_to_Tss_is:650 Exon:exon_Position_Number_is:2	GCA	Ala	CCA	Pro	none	Non-anonymous
Chr2	20732960	A	T	LOC_Os02g34590	transposon protein, putative, unclassified, expressed	gene_position:reverse Distance_to_Tss_is:2203 Exon:exon_Position_Number_is:2	TTG	Leu	ATG	Met	none	Non-anonymous
Chr2	20734202	G	A	LOC_Os02g34590	transposon protein, putative, unclassified, expressed	gene_position:reverse Distance_to_Tss_is:961 Exon:exon_Position_Number_is:2	ATC	Ile	TTC	Phe	none	Non-anonymous
Chr2	20797626	C	T	LOC_Os02g34680	ZOS2-09 - C2H2 zinc finger protein, expressed	gene_position:forward Distance_to_Tss_is:2541 Exon:exon_Position_Number_is:5	TTA	Leu	TTA	Leu	none	Anonymous
Chr2	20811109	G	A	LOC_Os02g34700	conserved hypothetical protein	gene_position:forward Distance_to_Tss_is:876 Exon:exon_Position_Number_is:1	AAT	Asn	AAT	Asn	none	Anonymous
Chr2	20811302	A	G	LOC_Os02g34700	conserved hypothetical protein	gene_position:forward Distance_to_Tss_is:1069 Exon:exon_Position_Number_is:1	GCT	Ala	GGT	Gly	none	Non-anonymous
Chr2	20811511	G	A	LOC_Os02g34700	conserved hypothetical protein	gene_position:forward Distance_to_Tss_is:1278 Exon:exon_Position_Number_is:1	GCT	Ala	ACT	Thr	none	Non-anonymous
Chr2	20811952	T	C	LOC_Os02g34700	conserved hypothetical protein	gene_position:forward Distance_to_Tss_is:1719 Exon:exon_Position_Number_is:1	GTG	Val	CTG	Leu	none	Non-anonymous
Chr2	20852858	T	C	LOC_Os02g34790	receptor-like protein kinase 5 precursor, putative, expressed	gene_position:reverse Distance_to_Tss_is:2617 Exon:exon_Position_Number_is:2	TGC	Cys	TGC	Cys	none	Anonymous
Chr2	20939014	T	C	LOC_Os02g34900	transposon protein, putative, CACTA, En/Spm sub-class	gene_position:forward Distance_to_Tss_is:6723 Exon:exon_Position_Number_is:10	CAT	His	CAC	His	none	Anonymous
Chr2	21113086	G	C	LOC_Os02g35160	ligatin, putative, expressed	gene_position:reverse Distance_to_Tss_is:3179 Exon:exon_Position_Number_is:5	ACT	Thr	ACG	Thr	none	Anonymous
Chr2	22022176	C	A	LOC_Os02g36470	retrotransposon protein, putative, unclassified	gene_position:forward Distance_to_Tss_is:1966 Exon:exon_Position_Number_is:1	AGA	Arg	AAA	Lys	none	Non-anonymous
Chr2	22038320	G	A	LOC_Os02g36500	expressed protein	gene_position:reverse Distance_to_Tss_is:2711 Exon:exon_Position_Number_is:5	TCC	Ser	TCT	Ser	none	Anonymous
Chr2	22191656	C	T	LOC_Os02g36800	retrotransposon protein, putative, Ty1-copia subclass	gene_position:forward Distance_to_Tss_is:4158 Exon:exon_Position_Number_is:6	GCT	Ala	TCT	Ser	none	Non-anonymous
Chr2	22290183	A	C	LOC_Os02g36924	OsMADS27 - MADS-box family gene with MIKCc type-box, expressed	gene_position:forward Distance_to_Tss_is:1395 Exon:exon_Position_Number_is:2	AAT	Asn	ACT	Thr	none	Non-anonymous
Chr2	24028526	T	C	LOC_Os02g39780	retrotransposon protein, putative, unclassified	gene_position:reverse Distance_to_Tss_is:6935 Exon:exon_Position_Number_is:9	TTG	Leu	TTG	Leu	none	Anonymous
Chr2	24041949	C	G	LOC_Os02g39795	S-adenosyl-l-methionine decarboxylase leader peptide, putative, expressed	gene_position:forward Distance_to_Tss_is:2574 Exon:exon_Position_Number_is:3	AAC	Asn	AGC	Ser	none	Non-anonymous
Chr2	24041949	C	G	LOC_Os02g39795	S-adenosyl-l-methionine decarboxylase leader peptide, putative, expressed	gene_position:forward Distance_to_Tss_is:2574 Exon:exon_Position_Number_is:3	AAC	Asn	AGC	Ser	none	Non-anonymous
Chr2	24136042	A	C	LOC_Os02g39920	AT hook motif family protein, expressed	gene_position:reverse Distance_to_Tss_is:4794 Exon:exon_Position_Number_is:11	TAC	Tyr	TAG	***	none	Non-anonymous
Chr2	24137142	C	T	LOC_Os02g39920	AT hook motif family protein, expressed	gene_position:reverse Distance_to_Tss_is:3694 Exon:exon_Position_Number_is:9	TCC	Ser	ACC	Thr	none	Non-anonymous
Chr2	24137888	C	A	LOC_Os02g39920	AT hook motif family protein, expressed	gene_position:reverse Distance_to_Tss_is:2948 Exon:exon_Position_Number_is:8	GAT	Asp	GAT	Asp	none	Anonymous
Chr2	24138651	A	G	LOC_Os02g39920	AT hook motif family protein, expressed	gene_position:reverse Distance_to_Tss_is:2185 Exon:exon_Position_Number_is:5	GAC	Asp	GCC	Ala	none	Non-anonymous
Chr2	24153235	A	C	LOC_Os02g39950	EF hand family protein, putative, expressed	gene_position:forward Distance_to_Tss_is:627 Exon:exon_Position_Number_is:2	AGC	Ser	AGC	Ser	none	Anonymous
Chr2	24165990	A	G	LOC_Os02g39970	regulatory subunit, putative, expressed	gene_position:reverse Distance_to_Tss_is:2386 Exon:exon_Position_Number_is:5	ATT	Ile	ACT	Thr	none	Non-anonymous
Chr2	24174087	G	A	LOC_Os02g39990	expressed protein	gene_position:reverse Distance_to_Tss_is:1337 Exon:exon_Position_Number_is:3	AAG	Lys	ATG	Met	none	Non-anonymous
Chr2	24175274	C	T	LOC_Os02g39990	expressed protein	gene_position:reverse Distance_to_Tss_is:150 Exon:exon_Position_Number_is:2	TCT	Ser	TAT	Tyr	exon start	Non-anonymous
Chr2	24220206	A	G	LOC_Os02g40010	phosphoribosyl transferase, putative, expressed	gene_position:forward Distance_to_Tss_is:2770 Exon:exon_Position_Number_is:4	ATA	Ile	AGA	Arg	none	Non-anonymous
Chr2	24231052	C	A	LOC_Os02g40030	transporter family protein, putative, expressed	gene_position:forward Distance_to_Tss_is:1253 Exon:exon_Position_Number_is:2	TAT	Tyr	TAA	***	none	Non-anonymous
Chr2	24232622	T	C	LOC_Os02g40030	transporter family protein, putative, expressed	gene_position:forward Distance_to_Tss_is:2823 Exon:exon_Position_Number_is:7	TTT	Phe	TTC	Phe	none	Anonymous
Chr2	24232959	G	T	LOC_Os02g40030	transporter family protein, putative, expressed	gene_position:forward Distance_to_Tss_is:3160 Exon:exon_Position_Number_is:8	GCA	Ala	GTA	Val	none	Non-anonymous
Chr2	24232975	C	T	LOC_Os02g40030	transporter family protein, putative, expressed	gene_position:forward Distance_to_Tss_is:3176 Exon:exon_Position_Number_is:8	ATG	Met	ATT	Ile	none	Non-anonymous
Chr2	24233097	A	T	LOC_Os02g40030	transporter family protein, putative, expressed	gene_position:forward Distance_to_Tss_is:3298 Exon:exon_Position_Number_is:9	ATT	Ile	ATT	Ile	none	Anonymous
Chr2	24234489	C	T	LOC_Os02g40040	expressed protein	gene_position:reverse Distance_to_Tss_is:2200 Exon:exon_Position_Number_is:2	CCT	Pro	CCA	Pro	none	Anonymous
Chr2	24258099	A	T	LOC_Os02g40070	AP2-like ethylene-responsive transcription factor PLETHORA 2, putative, expressed	gene_position:forward Distance_to_Tss_is:2297 Exon:exon_Position_Number_is:4	GCT	Ala	GTT	Val	none	Non-anonymous
Chr2	24263400	C	G	LOC_Os02g40080	tic20, putative, expressed	gene_position:forward Distance_to_Tss_is:1118 Exon:exon_Position_Number_is:3	TTC	Phe	TGC	Cys	none	Non-anonymous
Chr2	24273475	C	G	LOC_Os02g40100	plant protein of unknown function DUF869 domain containing protein, expressed	gene_position:forward Distance_to_Tss_is:3036 Exon:exon_Position_Number_is:2	ACT	Thr	AGT	Ser	none	Non-anonymous
Chr2	24273606	T	C	LOC_Os02g40100	plant protein of unknown function DUF869 domain containing protein, expressed	gene_position:forward Distance_to_Tss_is:3167 Exon:exon_Position_Number_is:2	CAT	His	CAT	His	none	Anonymous
Chr2	24311658	A	T	LOC_Os02g40180	receptor-like protein kinase 5 precursor, putative, expressed	gene_position:forward Distance_to_Tss_is:1767 Exon:exon_Position_Number_is:1	TGT	Cys	TGT	Cys	none	Anonymous
Chr2	24312792	G	T	LOC_Os02g40180	receptor-like protein kinase 5 precursor, putative, expressed	gene_position:forward Distance_to_Tss_is:2901 Exon:exon_Position_Number_is:2	GGG	Gly	GTG	Val	none	Non-anonymous
Chr2	24465814	A	G	LOC_Os02g40410	expressed protein	gene_position:reverse Distance_to_Tss_is:5694 Exon:exon_Position_Number_is:6	TTT	Phe	TTC	Phe	none	Anonymous
Chr2	24465852	C	A	LOC_Os02g40410	expressed protein	gene_position:reverse Distance_to_Tss_is:5656 Exon:exon_Position_Number_is:6	GTC	Val	TTC	Phe	none	Non-anonymous
Chr2	24466248	G	A	LOC_Os02g40410	expressed protein	gene_position:reverse Distance_to_Tss_is:5260 Exon:exon_Position_Number_is:6	CTT	Leu	TTT	Phe	none	Non-anonymous
Chr2	24466314	C	T	LOC_Os02g40410	expressed protein	gene_position:reverse Distance_to_Tss_is:5194 Exon:exon_Position_Number_is:6	GAA	Glu	AAA	Lys	none	Non-anonymous
Chr2	24466362	T	C	LOC_Os02g40410	expressed protein	gene_position:reverse Distance_to_Tss_is:5146 Exon:exon_Position_Number_is:6	ACC	Thr	GCC	Ala	none	Non-anonymous
Chr2	24466664	C	G	LOC_Os02g40410	expressed protein	gene_position:reverse Distance_to_Tss_is:4844 Exon:exon_Position_Number_is:5	AAA	Lys	CAA	Gln	none	Non-anonymous
Chr2	24468085	A	G	LOC_Os02g40410	expressed protein	gene_position:reverse Distance_to_Tss_is:3423 Exon:exon_Position_Number_is:4	TCT	Ser	TCC	Ser	none	Anonymous
Chr2	24468183	A	G	LOC_Os02g40410	expressed protein	gene_position:reverse Distance_to_Tss_is:3325 Exon:exon_Position_Number_is:4	GAA	Glu	CAA	Gln	none	Non-anonymous
Chr2	24468283	C	T	LOC_Os02g40410	expressed protein	gene_position:reverse Distance_to_Tss_is:3225 Exon:exon_Position_Number_is:4	AAA	Lys	AAA	Lys	none	Anonymous
Chr2	24468349	T	C	LOC_Os02g40410	expressed protein	gene_position:reverse Distance_to_Tss_is:3159 Exon:exon_Position_Number_is:4	AAA	Lys	AAG	Lys	none	Anonymous
Chr2	24468564	C	T	LOC_Os02g40410	expressed protein	gene_position:reverse Distance_to_Tss_is:2944 Exon:exon_Position_Number_is:4	CAC	His	AAC	Asn	none	Non-anonymous
Chr2	24469555	C	T	LOC_Os02g40410	expressed protein	gene_position:reverse Distance_to_Tss_is:229 Exon:exon_Position_Number_is:1	CAA	Gln	AAA	Lys	none	Non-anonymous
Chr2	24477403	T	C	LOC_Os02g40420	expressed protein	gene_position:reverse Distance_to_Tss_is:4162 Exon:exon_Position_Number_is:6	TTG	Leu	GTG	Val	none	Non-anonymous
Chr2	24477420	A	G	LOC_Os02g40420	expressed protein	gene_position:reverse Distance_to_Tss_is:4145 Exon:exon_Position_Number_is:6	GAA	Glu	GCA	Ala	none	Non-anonymous
Chr2	24477828	G	A	LOC_Os02g40420	expressed protein	gene_position:reverse Distance_to_Tss_is:3737 Exon:exon_Position_Number_is:6	GAG	Glu	GTG	Val	none	Non-anonymous
Chr2	24478141	C	T	LOC_Os02g40420	expressed protein	gene_position:reverse Distance_to_Tss_is:3424 Exon:exon_Position_Number_is:6	AGG	Arg	AGG	Arg	none	Anonymous
Chr2	24478144	T	C	LOC_Os02g40420	expressed protein	gene_position:reverse Distance_to_Tss_is:3421 Exon:exon_Position_Number_is:6	GAT	Asp	GAT	Asp	none	Anonymous
Chr2	24478234	T	G	LOC_Os02g40420	expressed protein	gene_position:reverse Distance_to_Tss_is:3331 Exon:exon_Position_Number_is:6	ACA	Thr	CCA	Pro	none	Non-anonymous
Chr2	24478558	G	T	LOC_Os02g40420	expressed protein	gene_position:reverse Distance_to_Tss_is:3007 Exon:exon_Position_Number_is:6	CAG	Gln	AAG	Lys	none	Non-anonymous
Chr2	24483389	A	C	LOC_Os02g40430	HEAT repeat family protein, putative, expressed	gene_position:reverse Distance_to_Tss_is:12579 Exon:exon_Position_Number_is:22	TTG	Leu	GTG	Val	none	Non-anonymous
Chr2	24486356	C	T	LOC_Os02g40430	HEAT repeat family protein, putative, expressed	gene_position:reverse Distance_to_Tss_is:9612 Exon:exon_Position_Number_is:15	GAA	Glu	GAA	Glu	none	Anonymous
Chr2	24486375	G	T	LOC_Os02g40430	HEAT repeat family protein, putative, expressed	gene_position:reverse Distance_to_Tss_is:9593 Exon:exon_Position_Number_is:15	GTT	Val	ATT	Ile	none	Non-anonymous
Chr2	24486573	A	G	LOC_Os02g40430	HEAT repeat family protein, putative, expressed	gene_position:reverse Distance_to_Tss_is:9395 Exon:exon_Position_Number_is:15	AAG	Lys	CAG	Gln	none	Non-anonymous
Chr2	24487782	A	G	LOC_Os02g40430	HEAT repeat family protein, putative, expressed	gene_position:reverse Distance_to_Tss_is:8186 Exon:exon_Position_Number_is:15	AGG	Arg	CGG	Arg	none	Anonymous
Chr2	24488391	T	C	LOC_Os02g40430	HEAT repeat family protein, putative, expressed	gene_position:reverse Distance_to_Tss_is:7577 Exon:exon_Position_Number_is:14	GTT	Val	GTT	Val	none	Anonymous
Chr2	24489745	T	G	LOC_Os02g40430	HEAT repeat family protein, putative, expressed	gene_position:reverse Distance_to_Tss_is:6223 Exon:exon_Position_Number_is:12	ATA	Ile	ATC	Ile	none	Anonymous
Chr2	24491241	G	T	LOC_Os02g40430	HEAT repeat family protein, putative, expressed	gene_position:reverse Distance_to_Tss_is:4727 Exon:exon_Position_Number_is:8	GAA	Glu	GAA	Glu	none	Anonymous
Chr2	24491261	T	C	LOC_Os02g40430	HEAT repeat family protein, putative, expressed	gene_position:reverse Distance_to_Tss_is:4707 Exon:exon_Position_Number_is:8	ATT	Ile	GTT	Val	none	Non-anonymous
Chr2	24511774	T	C	LOC_Os02g40440	GDSL-like lipase/acylhydrolase, putative, expressed	gene_position:forward Distance_to_Tss_is:1269 Exon:exon_Position_Number_is:4	GCC	Ala	CCC	Pro	none	Non-anonymous
Chr2	24517059	T	A	LOC_Os02g40450	DEAD/DEAH box helicase domain containing protein, expressed	gene_position:forward Distance_to_Tss_is:4701 Exon:exon_Position_Number_is:17	CTA	Leu	CAA	Gln	none	Non-anonymous
Chr2	24517088	A	T	LOC_Os02g40450	DEAD/DEAH box helicase domain containing protein, expressed	gene_position:forward Distance_to_Tss_is:4730 Exon:exon_Position_Number_is:17	CTA	Leu	TTA	Leu	none	Anonymous
Chr2	24518556	A	T	LOC_Os02g40450	DEAD/DEAH box helicase domain containing protein, expressed	gene_position:forward Distance_to_Tss_is:6198 Exon:exon_Position_Number_is:19	CAG	Gln	CAT	His	exon end	Non-anonymous
Chr2	24520076	A	C	LOC_Os02g40450	DEAD/DEAH box helicase domain containing protein, expressed	gene_position:forward Distance_to_Tss_is:7718 Exon:exon_Position_Number_is:24	CTT	Leu	CCT	Pro	none	Non-anonymous
Chr2	24520495	C	T	LOC_Os02g40450	DEAD/DEAH box helicase domain containing protein, expressed	gene_position:forward Distance_to_Tss_is:8137 Exon:exon_Position_Number_is:25	GCC	Ala	GCT	Ala	none	Anonymous
Chr2	24520823	A	C	LOC_Os02g40450	DEAD/DEAH box helicase domain containing protein, expressed	gene_position:forward Distance_to_Tss_is:8465 Exon:exon_Position_Number_is:26	CAT	His	CCT	Pro	none	Non-anonymous
Chr2	24520853	T	A	LOC_Os02g40450	DEAD/DEAH box helicase domain containing protein, expressed	gene_position:forward Distance_to_Tss_is:8495 Exon:exon_Position_Number_is:26	GAT	Asp	GAT	Asp	none	Anonymous
Chr2	24526298	G	A	LOC_Os02g40460	S1 RNA binding domain containing protein, expressed	gene_position:reverse Distance_to_Tss_is:2662 Exon:exon_Position_Number_is:5	ACG	Thr	ACT	Thr	none	Anonymous
Chr2	24560583	A	G	LOC_Os02g40500	OsGrx_C2.1 - glutaredoxin subgroup I, expressed	gene_position:forward Distance_to_Tss_is:133 Exon:exon_Position_Number_is:1	AGC	Ser	AGC	Ser	exon end	Anonymous
Chr2	24561848	C	G	LOC_Os02g40500	OsGrx_C2.1 - glutaredoxin subgroup I, expressed	gene_position:forward Distance_to_Tss_is:1398 Exon:exon_Position_Number_is:3	AAA	Lys	GAA	Glu	none	Non-anonymous
Chr2	24565427	A	G	LOC_Os02g40510	response regulator receiver domain containing protein, expressed	gene_position:forward Distance_to_Tss_is:2002 Exon:exon_Position_Number_is:6	CCA	Pro	CGA	Arg	none	Non-anonymous
Chr2	24565748	C	A	LOC_Os02g40510	response regulator receiver domain containing protein, expressed	gene_position:forward Distance_to_Tss_is:2323 Exon:exon_Position_Number_is:6	TTT	Phe	TAT	Tyr	none	Non-anonymous
Chr2	24586562	T	C	LOC_Os02g40540	hypothetical protein	gene_position:reverse Distance_to_Tss_is:1046 Exon:exon_Position_Number_is:3	GTG	Val	GTG	Val	none	Anonymous
Chr2	24691219	T	C	LOC_Os02g40750	pentatricopeptide domain containing protein, putative	gene_position:reverse Distance_to_Tss_is:1360 Exon:exon_Position_Number_is:1	ATG	Met	AGG	Arg	none	Non-anonymous
Chr2	24705842	T	C	LOC_Os02g40770	SET domain containing protein, expressed	gene_position:forward Distance_to_Tss_is:3726 Exon:exon_Position_Number_is:3	TCC	Ser	TCC	Ser	none	Anonymous
Chr2	24705848	C	T	LOC_Os02g40770	SET domain containing protein, expressed	gene_position:forward Distance_to_Tss_is:3732 Exon:exon_Position_Number_is:3	GAT	Asp	GAT	Asp	none	Anonymous
Chr2	24706249	C	T	LOC_Os02g40770	SET domain containing protein, expressed	gene_position:forward Distance_to_Tss_is:4133 Exon:exon_Position_Number_is:4	TCT	Ser	TTT	Phe	none	Non-anonymous
Chr2	24706408	G	A	LOC_Os02g40770	SET domain containing protein, expressed	gene_position:forward Distance_to_Tss_is:4292 Exon:exon_Position_Number_is:4	GAA	Glu	GAA	Glu	none	Anonymous
Chr2	24706553	A	G	LOC_Os02g40770	SET domain containing protein, expressed	gene_position:forward Distance_to_Tss_is:4437 Exon:exon_Position_Number_is:4	AAA	Lys	AAG	Lys	exon end	Anonymous
Chr2	24713551	T	C	LOC_Os02g40784	WAX2, putative, expressed	gene_position:reverse Distance_to_Tss_is:4700 Exon:exon_Position_Number_is:7	AAG	Lys	AAG	Lys	none	Anonymous
Chr2	24714393	A	G	LOC_Os02g40784	WAX2, putative, expressed	gene_position:reverse Distance_to_Tss_is:3858 Exon:exon_Position_Number_is:5	ACG	Thr	ACG	Thr	none	Anonymous
Chr2	24726037	A	G	LOC_Os02g40810	Zinc finger, ZZ type domain containing protein, expressed	gene_position:reverse Distance_to_Tss_is:1265 Exon:exon_Position_Number_is:3	TTG	Leu	CTG	Leu	none	Anonymous
Chr2	24740109	T	C	LOC_Os02g40830	succinyl-CoA ligase beta-chain, mitochondrial precursor, putative, expressed	gene_position:forward Distance_to_Tss_is:4229 Exon:exon_Position_Number_is:9	GAA	Glu	GCA	Ala	none	Non-anonymous
Chr2	24740689	G	C	LOC_Os02g40830	succinyl-CoA ligase beta-chain, mitochondrial precursor, putative, expressed	gene_position:forward Distance_to_Tss_is:4809 Exon:exon_Position_Number_is:10	GAT	Asp	CAT	His	none	Non-anonymous
Chr2	24740748	T	G	LOC_Os02g40830	succinyl-CoA ligase beta-chain, mitochondrial precursor, putative, expressed	gene_position:forward Distance_to_Tss_is:4868 Exon:exon_Position_Number_is:10	ATA	Ile	ATG	Met	none	Non-anonymous
Chr2	24765502	G	A	LOC_Os02g40860	CK1_CaseinKinase_1.5 - CK1 includes the casein kinase 1 kinases, expressed	gene_position:forward Distance_to_Tss_is:4564 Exon:exon_Position_Number_is:11	AAC	Asn	AAC	Asn	none	Anonymous
Chr2	24765803	A	T	LOC_Os02g40860	CK1_CaseinKinase_1.5 - CK1 includes the casein kinase 1 kinases, expressed	gene_position:forward Distance_to_Tss_is:4865 Exon:exon_Position_Number_is:13	AGA	Arg	ATA	Ile	none	Non-anonymous
Chr2	24766187	A	T	LOC_Os02g40860	CK1_CaseinKinase_1.5 - CK1 includes the casein kinase 1 kinases, expressed	gene_position:forward Distance_to_Tss_is:5249 Exon:exon_Position_Number_is:14	GGA	Gly	GTA	Val	none	Non-anonymous
Chr2	24772555	A	G	LOC_Os02g40880	ribosomal protein L14, putative, expressed	gene_position:reverse Distance_to_Tss_is:1213 Exon:exon_Position_Number_is:3	GCT	Ala	CCT	Pro	none	Non-anonymous
Chr2	24792089	A	G	LOC_Os02g40920	transposon protein, putative, CACTA, En/Spm sub-class	gene_position:forward Distance_to_Tss_is:2839 Exon:exon_Position_Number_is:6	TAC	Tyr	TAG	***	none	Non-anonymous
Chr2	24797492	C	T	LOC_Os02g40930	transposon protein, putative, CACTA, En/Spm sub-class	gene_position:forward Distance_to_Tss_is:2009 Exon:exon_Position_Number_is:4	TAT	Tyr	TTT	Phe	none	Non-anonymous
Chr2	24919236	G	A	LOC_Os02g41560	pentatricopeptide, putative	gene_position:forward Distance_to_Tss_is:1237 Exon:exon_Position_Number_is:1	GCT	Ala	GAT	Asp	none	Non-anonymous
Chr2	24936859	T	C	LOC_Os02g41590	kinase, pfkB family, putative, expressed	gene_position:reverse Distance_to_Tss_is:3920 Exon:exon_Position_Number_is:10	ATC	Ile	AGC	Ser	none	Non-anonymous
Chr2	24937944	T	A	LOC_Os02g41590	kinase, pfkB family, putative, expressed	gene_position:reverse Distance_to_Tss_is:2835 Exon:exon_Position_Number_is:7	CTG	Leu	TTG	Leu	none	Anonymous
Chr2	24939915	A	G	LOC_Os02g41590	kinase, pfkB family, putative, expressed	gene_position:reverse Distance_to_Tss_is:864 Exon:exon_Position_Number_is:2	GAA	Glu	GAC	Asp	none	Non-anonymous
Chr2	24950963	C	T	LOC_Os02g41610	expressed protein	gene_position:forward Distance_to_Tss_is:3685 Exon:exon_Position_Number_is:2	TCG	Ser	TCG	Ser	none	Anonymous
Chr2	24951666	T	C	LOC_Os02g41610	expressed protein	gene_position:forward Distance_to_Tss_is:4388 Exon:exon_Position_Number_is:2	AGT	Ser	ACT	Thr	none	Non-anonymous
Chr2	24952698	A	G	LOC_Os02g41610	expressed protein	gene_position:forward Distance_to_Tss_is:5420 Exon:exon_Position_Number_is:3	CAA	Gln	CGA	Arg	none	Non-anonymous
Chr2	24985576	T	A	LOC_Os02g41659	hypothetical protein	gene_position:forward Distance_to_Tss_is:228 Exon:exon_Position_Number_is:2	TTC	Phe	ATC	Ile	none	Non-anonymous
Chr2	25026720	A	G	LOC_Os02g41690	retrotransposon protein, putative, unclassified	gene_position:forward Distance_to_Tss_is:372 Exon:exon_Position_Number_is:1	TTC	Phe	GTC	Val	none	Non-anonymous
Chr2	25026903	G	A	LOC_Os02g41690	retrotransposon protein, putative, unclassified	gene_position:forward Distance_to_Tss_is:555 Exon:exon_Position_Number_is:1	CTT	Leu	ATT	Ile	none	Non-anonymous
Chr2	25028885	G	A	LOC_Os02g41690	retrotransposon protein, putative, unclassified	gene_position:forward Distance_to_Tss_is:2537 Exon:exon_Position_Number_is:5	CGT	Arg	AGT	Ser	none	Non-anonymous
Chr2	25030805	G	A	LOC_Os02g41696	retrotransposon protein, putative, unclassified	gene_position:reverse Distance_to_Tss_is:934 Exon:exon_Position_Number_is:1	GGG	Gly	GTG	Val	none	Non-anonymous
Chr2	25031069	G	T	LOC_Os02g41696	retrotransposon protein, putative, unclassified	gene_position:reverse Distance_to_Tss_is:670 Exon:exon_Position_Number_is:1	AAA	Lys	AAA	Lys	none	Anonymous
Chr2	25031285	T	C	LOC_Os02g41696	retrotransposon protein, putative, unclassified	gene_position:reverse Distance_to_Tss_is:454 Exon:exon_Position_Number_is:1	GCC	Ala	GGC	Gly	none	Non-anonymous
Chr2	25031292	C	T	LOC_Os02g41696	retrotransposon protein, putative, unclassified	gene_position:reverse Distance_to_Tss_is:447 Exon:exon_Position_Number_is:1	AGC	Ser	AGC	Ser	none	Anonymous
Chr2	25034404	C	T	LOC_Os02g41702	retrotransposon protein, putative, unclassified	gene_position:reverse Distance_to_Tss_is:89 Exon:exon_Position_Number_is:1	GTC	Val	GTA	Val	none	Anonymous
Chr2	25047419	G	T	LOC_Os02g41710	cyclic nucleotide-gated ion channel, putative, expressed	gene_position:forward Distance_to_Tss_is:1117 Exon:exon_Position_Number_is:3	GCC	Ala	GCT	Ala	none	Anonymous
Chr2	25071355	T	A	LOC_Os02g41720	transposon protein, putative, unclassified, expressed	gene_position:reverse Distance_to_Tss_is:5996 Exon:exon_Position_Number_is:12	ATA	Ile	TTA	Leu	none	Non-anonymous
Chr2	25073309	A	G	LOC_Os02g41720	transposon protein, putative, unclassified, expressed	gene_position:reverse Distance_to_Tss_is:4042 Exon:exon_Position_Number_is:8	CAA	Gln	CAC	His	none	Non-anonymous
Chr2	25073338	G	A	LOC_Os02g41720	transposon protein, putative, unclassified, expressed	gene_position:reverse Distance_to_Tss_is:4013 Exon:exon_Position_Number_is:8	GTC	Val	TTC	Phe	none	Non-anonymous
Chr2	25074596	G	A	LOC_Os02g41720	transposon protein, putative, unclassified, expressed	gene_position:reverse Distance_to_Tss_is:2755 Exon:exon_Position_Number_is:4	CTA	Leu	CTA	Leu	none	Anonymous
Chr2	25086947	G	A	LOC_Os02g41740	retrotransposon protein, putative, Ty3-gypsy subclass	gene_position:forward Distance_to_Tss_is:282 Exon:exon_Position_Number_is:1	GTG	Val	ATG	Met	none	Non-anonymous
Chr2	25099328	G	A	LOC_Os02g41760	NB-ARC domain containing protein, expressed	gene_position:reverse Distance_to_Tss_is:419 Exon:exon_Position_Number_is:2	TTC	Phe	TTC	Phe	none	Anonymous
Chr2	25099539	T	A	LOC_Os02g41760	NB-ARC domain containing protein, expressed	gene_position:reverse Distance_to_Tss_is:208 Exon:exon_Position_Number_is:1	AGA	Arg	ATA	Ile	none	Non-anonymous
Chr2	25141642	T	C	LOC_Os02g41820	expressed protein	gene_position:reverse Distance_to_Tss_is:1434 Exon:exon_Position_Number_is:4	ATG	Met	ATG	Met	none	Anonymous
Chr2	25216484	G	A	LOC_Os02g41970	retrotransposon, putative, centromere-specific	gene_position:forward Distance_to_Tss_is:1391 Exon:exon_Position_Number_is:3	GTC	Val	ATC	Ile	none	Non-anonymous
Chr2	25234248	C	T	LOC_Os02g42000	expressed protein	gene_position:forward Distance_to_Tss_is:369 Exon:exon_Position_Number_is:1	TAC	Tyr	TAC	Tyr	none	Anonymous
Chr2	25247601	C	T	LOC_Os02g42020	expressed protein	gene_position:reverse Distance_to_Tss_is:3016 Exon:exon_Position_Number_is:2	GCA	Ala	GCA	Ala	none	Anonymous
Chr2	25313601	T	A	LOC_Os02g42110	wall-associated receptor kinase-like 22 precursor, putative	gene_position:forward Distance_to_Tss_is:2273 Exon:exon_Position_Number_is:4	CAA	Gln	AAA	Lys	none	Non-anonymous
Chr2	25314478	G	T	LOC_Os02g42110	wall-associated receptor kinase-like 22 precursor, putative	gene_position:forward Distance_to_Tss_is:3150 Exon:exon_Position_Number_is:6	CTA	Leu	TTA	Leu	none	Anonymous
Chr2	25314647	A	G	LOC_Os02g42110	wall-associated receptor kinase-like 22 precursor, putative	gene_position:forward Distance_to_Tss_is:3319 Exon:exon_Position_Number_is:6	AAA	Lys	AGA	Arg	none	Non-anonymous
Chr2	25315041	C	G	LOC_Os02g42110	wall-associated receptor kinase-like 22 precursor, putative	gene_position:forward Distance_to_Tss_is:3713 Exon:exon_Position_Number_is:6	GTA	Val	GTG	Val	none	Anonymous
Chr2	25332026	T	C	LOC_Os02g42134	ARF GTPase-activating domain-containing protein, putative, expressed	gene_position:forward Distance_to_Tss_is:8712 Exon:exon_Position_Number_is:15	GTT	Val	GTC	Val	none	Anonymous
Chr2	25334140	A	G	LOC_Os02g42134	ARF GTPase-activating domain-containing protein, putative, expressed	gene_position:forward Distance_to_Tss_is:10826 Exon:exon_Position_Number_is:17	AAT	Asn	AAG	Lys	none	Non-anonymous
Chr2	25334211	C	T	LOC_Os02g42134	ARF GTPase-activating domain-containing protein, putative, expressed	gene_position:forward Distance_to_Tss_is:10897 Exon:exon_Position_Number_is:17	TTG	Leu	TTG	Leu	none	Anonymous
Chr2	25334391	A	G	LOC_Os02g42134	ARF GTPase-activating domain-containing protein, putative, expressed	gene_position:forward Distance_to_Tss_is:11077 Exon:exon_Position_Number_is:17	CAT	His	CGT	Arg	none	Non-anonymous
Chr2	25353449	C	T	LOC_Os02g42160	OsWAK15 - OsWAK receptor-like protein kinase	gene_position:reverse Distance_to_Tss_is:693 Exon:exon_Position_Number_is:1	GAT	Asp	AAT	Asn	none	Non-anonymous
Chr2	25353646	C	A	LOC_Os02g42160	OsWAK15 - OsWAK receptor-like protein kinase	gene_position:reverse Distance_to_Tss_is:496 Exon:exon_Position_Number_is:1	GAC	Asp	GTC	Val	none	Non-anonymous
Chr2	25561746	A	C	LOC_Os02g42520	dehydrogenase, putative, expressed	gene_position:reverse Distance_to_Tss_is:1421 Exon:exon_Position_Number_is:6	GTT	Val	GTG	Val	none	Anonymous
Chr2	25564528	A	G	LOC_Os02g42530	expressed protein	gene_position:reverse Distance_to_Tss_is:4511 Exon:exon_Position_Number_is:8	TTT	Phe	TCT	Ser	none	Non-anonymous
Chr2	25566979	G	A	LOC_Os02g42530	expressed protein	gene_position:reverse Distance_to_Tss_is:2015 Exon:exon_Position_Number_is:2	GAT	Asp	GAT	Asp	none	Anonymous
Chr2	25660876	T	A	LOC_Os02g42670	DUF1771 domain containing protein, putative, expressed	gene_position:forward Distance_to_Tss_is:1732 Exon:exon_Position_Number_is:2	ATG	Met	ATA	Ile	none	Non-anonymous
Chr2	25660912	T	C	LOC_Os02g42670	DUF1771 domain containing protein, putative, expressed	gene_position:forward Distance_to_Tss_is:1768 Exon:exon_Position_Number_is:2	GAT	Asp	GAC	Asp	none	Anonymous
Chr2	25661345	G	C	LOC_Os02g42670	DUF1771 domain containing protein, putative, expressed	gene_position:forward Distance_to_Tss_is:2201 Exon:exon_Position_Number_is:4	GCA	Ala	CCA	Pro	none	Non-anonymous
Chr2	25662178	C	T	LOC_Os02g42670	DUF1771 domain containing protein, putative, expressed	gene_position:forward Distance_to_Tss_is:3034 Exon:exon_Position_Number_is:6	GGA	Gly	GGT	Gly	none	Anonymous
Chr2	25665347	T	G	LOC_Os02g42670	DUF1771 domain containing protein, putative, expressed	gene_position:forward Distance_to_Tss_is:6203 Exon:exon_Position_Number_is:12	GAT	Asp	GAG	Glu	none	Non-anonymous
Chr2	25665347	T	G	LOC_Os02g42670	DUF1771 domain containing protein, putative, expressed	gene_position:forward Distance_to_Tss_is:6203 Exon:exon_Position_Number_is:12	GAT	Asp	GAG	Glu	none	Non-anonymous
Chr2	25691365	C	G	LOC_Os02g42740	cytochrome b5-like Heme/Steroid binding domain containing protein, expressed	gene_position:reverse Distance_to_Tss_is:1911 Exon:exon_Position_Number_is:2	GAT	Asp	GAC	Asp	none	Anonymous
Chr2	25718666	T	C	LOC_Os02g42780	lectin receptor-type protein kinase, putative, expressed	gene_position:reverse Distance_to_Tss_is:1547 Exon:exon_Position_Number_is:1	GGC	Gly	GGG	Gly	none	Anonymous
Chr2	25718785	T	C	LOC_Os02g42780	lectin receptor-type protein kinase, putative, expressed	gene_position:reverse Distance_to_Tss_is:1428 Exon:exon_Position_Number_is:1	CAT	His	GAT	Asp	none	Non-anonymous
Chr2	25718799	T	C	LOC_Os02g42780	lectin receptor-type protein kinase, putative, expressed	gene_position:reverse Distance_to_Tss_is:1414 Exon:exon_Position_Number_is:1	AGC	Ser	AGC	Ser	none	Anonymous
Chr2	25718860	C	T	LOC_Os02g42780	lectin receptor-type protein kinase, putative, expressed	gene_position:reverse Distance_to_Tss_is:1353 Exon:exon_Position_Number_is:1	GAG	Glu	AAG	Lys	none	Non-anonymous
Chr2	25718998	G	A	LOC_Os02g42780	lectin receptor-type protein kinase, putative, expressed	gene_position:reverse Distance_to_Tss_is:1215 Exon:exon_Position_Number_is:1	ATT	Ile	TTT	Phe	none	Non-anonymous
Chr2	25725794	C	T	LOC_Os02g42800	expressed protein	gene_position:forward Distance_to_Tss_is:1141 Exon:exon_Position_Number_is:1	AGA	Arg	TGA	***	none	Non-anonymous
Chr2	25725849	A	G	LOC_Os02g42800	expressed protein	gene_position:forward Distance_to_Tss_is:1196 Exon:exon_Position_Number_is:1	GAA	Glu	GGA	Gly	none	Non-anonymous
Chr2	25726195	G	A	LOC_Os02g42800	expressed protein	gene_position:forward Distance_to_Tss_is:1542 Exon:exon_Position_Number_is:1	TTC	Phe	TTA	Leu	none	Non-anonymous
Chr2	25734538	T	A	LOC_Os02g42820	OsPLIM2a - LIM domain protein, putative actin-binding protein and transcription factor, expressed	gene_position:reverse Distance_to_Tss_is:855 Exon:exon_Position_Number_is:4	TAC	Tyr	TAC	Tyr	none	Anonymous
Chr2	25740264	G	A	LOC_Os02g42830	retrotransposon protein, putative, unclassified	gene_position:reverse Distance_to_Tss_is:560 Exon:exon_Position_Number_is:1	ATG	Met	ATT	Ile	none	Non-anonymous
Chr2	25740320	A	G	LOC_Os02g42830	retrotransposon protein, putative, unclassified	gene_position:reverse Distance_to_Tss_is:504 Exon:exon_Position_Number_is:1	GAG	Glu	CAG	Gln	none	Non-anonymous
Chr2	25740780	T	C	LOC_Os02g42830	retrotransposon protein, putative, unclassified	gene_position:reverse Distance_to_Tss_is:44 Exon:exon_Position_Number_is:1	CTG	Leu	CTG	Leu	none	Anonymous
Chr2	25741540	T	C	LOC_Os02g42840	retrotransposon protein, putative, LINE subclass	gene_position:reverse Distance_to_Tss_is:281 Exon:exon_Position_Number_is:1	CTT	Leu	CTG	Leu	none	Anonymous
Chr2	25803536	C	T	LOC_Os02g42910	expressed protein	gene_position:reverse Distance_to_Tss_is:4160 Exon:exon_Position_Number_is:7	CCT	Pro	CCA	Pro	none	Anonymous
Chr2	25805931	C	G	LOC_Os02g42910	expressed protein	gene_position:reverse Distance_to_Tss_is:1765 Exon:exon_Position_Number_is:6	TCT	Ser	TCC	Ser	none	Anonymous
Chr2	25824382	A	C	LOC_Os02g42940	MSP domain containing protein, expressed	gene_position:reverse Distance_to_Tss_is:1385 Exon:exon_Position_Number_is:5	AAT	Asn	AGT	Ser	none	Non-anonymous
Chr2	25824737	T	A	LOC_Os02g42940	MSP domain containing protein, expressed	gene_position:reverse Distance_to_Tss_is:1030 Exon:exon_Position_Number_is:3	AAC	Asn	AAT	Asn	none	Anonymous
Chr2	26677969	A	C	LOC_Os02g44124	retrotransposon protein, putative, unclassified	gene_position:forward Distance_to_Tss_is:789 Exon:exon_Position_Number_is:1	TCT	Ser	CCT	Pro	none	Non-anonymous
Chr2	27895284	G	T	LOC_Os02g45800	retrotransposon protein, putative, unclassified	gene_position:reverse Distance_to_Tss_is:301 Exon:exon_Position_Number_is:1	CAT	His	CAT	His	none	Anonymous
Chr2	28026741	C	T	LOC_Os02g46010	retrotransposon protein, putative, unclassified	gene_position:reverse Distance_to_Tss_is:305 Exon:exon_Position_Number_is:1	TGC	Cys	TGA	***	none	Non-anonymous
Chr2	29761235	A	G	LOC_Os02g48620	tetratricopeptide repeat, putative, expressed	gene_position:reverse Distance_to_Tss_is:7948 Exon:exon_Position_Number_is:21	CTT	Leu	CCT	Pro	none	Non-anonymous
Chr2	29767636	A	G	LOC_Os02g48620	tetratricopeptide repeat, putative, expressed	gene_position:reverse Distance_to_Tss_is:1547 Exon:exon_Position_Number_is:4	ATT	Ile	ATC	Ile	none	Anonymous
Chr2	30030228	G	A	LOC_Os02g49120	retrotransposon protein, putative, unclassified	gene_position:reverse Distance_to_Tss_is:3735 Exon:exon_Position_Number_is:6	ACA	Thr	ACT	Thr	none	Anonymous
Chr2	30163700	A	G	LOC_Os02g49380	retrotransposon protein, putative, unclassified	gene_position:forward Distance_to_Tss_is:103 Exon:exon_Position_Number_is:1	ACT	Thr	AGT	Ser	none	Non-anonymous
Chr2	30164217	G	A	LOC_Os02g49380	retrotransposon protein, putative, unclassified	gene_position:forward Distance_to_Tss_is:620 Exon:exon_Position_Number_is:2	GCT	Ala	ACT	Thr	none	Non-anonymous
Chr2	30175280	C	T	LOC_Os02g49390	retrotransposon protein, putative, Ty3-gypsy subclass	gene_position:reverse Distance_to_Tss_is:1354 Exon:exon_Position_Number_is:2	TCG	Ser	TAG	***	none	Non-anonymous
Chr2	30176216	A	T	LOC_Os02g49390	retrotransposon protein, putative, Ty3-gypsy subclass	gene_position:reverse Distance_to_Tss_is:418 Exon:exon_Position_Number_is:1	CGT	Arg	CAT	His	none	Non-anonymous
Chr2	30262184	G	A	LOC_Os02g49520	armadillo/beta-catenin repeat family protein, putative, expressed	gene_position:forward Distance_to_Tss_is:1343 Exon:exon_Position_Number_is:2	GTA	Val	GAA	Glu	none	Non-anonymous
Chr2	30753499	G	T	LOC_Os02g50370	helicase domain-containing protein, putative, expressed	gene_position:forward Distance_to_Tss_is:2693 Exon:exon_Position_Number_is:10	ATA	Ile	ATT	Ile	none	Anonymous
Chr2	31527804	G	A	LOC_Os02g51490	methyltransferase, putative, expressed	gene_position:reverse Distance_to_Tss_is:1245 Exon:exon_Position_Number_is:2	ATA	Ile	ATA	Ile	none	Anonymous
Chr2	31628719	T	C	LOC_Os02g51650	retrotransposon protein, putative, unclassified	gene_position:forward Distance_to_Tss_is:1635 Exon:exon_Position_Number_is:2	GGC	Gly	CGC	Arg	none	Non-anonymous
Chr2	32009424	A	G	LOC_Os02g52280	expressed protein	gene_position:forward Distance_to_Tss_is:7279 Exon:exon_Position_Number_is:18	CTC	Leu	GTC	Val	none	Non-anonymous
Chr2	32321999	C	T	LOC_Os02g52880	ybaK/prolyl-tRNA synthetase family protein, putative, expressed	gene_position:reverse Distance_to_Tss_is:2267 Exon:exon_Position_Number_is:8	AGG	Arg	AGA	Arg	none	Anonymous
Chr2	32464719	G	A	LOC_Os02g53070	HYS1, putative, expressed	gene_position:reverse Distance_to_Tss_is:2071 Exon:exon_Position_Number_is:5	TGT	Cys	TTT	Phe	none	Non-anonymous
Chr2	32492369	A	G	LOC_Os02g53110	expressed protein	gene_position:forward Distance_to_Tss_is:3007 Exon:exon_Position_Number_is:2	TGC	Cys	TGG	Trp	none	Non-anonymous
Chr2	32717861	A	C	LOC_Os02g53500	RFC5 - Putative clamp loader of PCNA, replication factor C subunit 5, expressed	gene_position:reverse Distance_to_Tss_is:3828 Exon:exon_Position_Number_is:9	TTC	Phe	GTC	Val	none	Non-anonymous
Chr2	32717861	A	C	LOC_Os02g53500	RFC5 - Putative clamp loader of PCNA, replication factor C subunit 5, expressed	gene_position:reverse Distance_to_Tss_is:3828 Exon:exon_Position_Number_is:9	TTC	Phe	GTC	Val	none	Non-anonymous
Chr2	32787055	G	T	LOC_Os02g53610	retrotransposon protein, putative, Ty1-copia subclass	gene_position:reverse Distance_to_Tss_is:373 Exon:exon_Position_Number_is:2	CTT	Leu	ATT	Ile	none	Non-anonymous
Chr2	32810616	T	C	LOC_Os02g53650	retrotransposon protein, putative, Ty3-gypsy subclass	gene_position:forward Distance_to_Tss_is:4304 Exon:exon_Position_Number_is:7	GAT	Asp	GAC	Asp	none	Anonymous
Chr2	32811814	T	C	LOC_Os02g53650	retrotransposon protein, putative, Ty3-gypsy subclass	gene_position:forward Distance_to_Tss_is:5502 Exon:exon_Position_Number_is:8	CAT	His	CCT	Pro	none	Non-anonymous
Chr2	32825989	A	G	LOC_Os02g53670	MYB family transcription factor, putative, expressed	gene_position:forward Distance_to_Tss_is:4017 Exon:exon_Position_Number_is:7	TGT	Cys	TGG	Trp	none	Non-anonymous
Chr2	32828967	C	T	LOC_Os02g53680	RPA1A - Putative single-stranded DNA binding complex subunit 1, expressed	gene_position:reverse Distance_to_Tss_is:1645 Exon:exon_Position_Number_is:2	CTT	Leu	CTA	Leu	none	Anonymous
Chr2	33233797	A	T	LOC_Os02g54210	retrotransposon protein, putative, unclassified	gene_position:forward Distance_to_Tss_is:4027 Exon:exon_Position_Number_is:6	AGC	Ser	ATC	Ile	none	Non-anonymous
Chr2	33835518	C	A	LOC_Os02g55260	DEAD-box ATP-dependent RNA helicase, putative, expressed	gene_position:reverse Distance_to_Tss_is:2260 Exon:exon_Position_Number_is:5	GAT	Asp	GTT	Val	none	Non-anonymous
Chr2	33835921	G	A	LOC_Os02g55260	DEAD-box ATP-dependent RNA helicase, putative, expressed	gene_position:reverse Distance_to_Tss_is:1857 Exon:exon_Position_Number_is:4	GAC	Asp	TAC	Tyr	none	Non-anonymous
Chr2	33854357	G	A	LOC_Os02g55320	two-component response regulator, putative, expressed	gene_position:reverse Distance_to_Tss_is:4616 Exon:exon_Position_Number_is:6	GAC	Asp	GTC	Val	none	Non-anonymous
Chr2	33882868	C	T	LOC_Os02g55340	WD domain and HEAT domain containing protein, putative, expressed	gene_position:reverse Distance_to_Tss_is:5038 Exon:exon_Position_Number_is:9	CTT	Leu	CTA	Leu	none	Anonymous
Chr2	34059019	C	G	LOC_Os02g55620	transposon protein, putative, unclassified	gene_position:reverse Distance_to_Tss_is:2344 Exon:exon_Position_Number_is:4	GAA	Glu	CAA	Gln	none	Non-anonymous
Chr2	34238899	A	G	LOC_Os02g55950	ATMAK10, putative, expressed	gene_position:forward Distance_to_Tss_is:1958 Exon:exon_Position_Number_is:4	CGT	Arg	CGT	Arg	none	Anonymous
Chr2	34504549	G	A	LOC_Os02g56370	OsWAK20 - OsWAK receptor-like protein kinase, expressed	gene_position:reverse Distance_to_Tss_is:2256 Exon:exon_Position_Number_is:3	TTA	Leu	TTA	Leu	none	Anonymous
Chr2	35083563	A	G	LOC_Os02g57270	MYB family transcription factor, putative, expressed	gene_position:reverse Distance_to_Tss_is:1227 Exon:exon_Position_Number_is:4	TTG	Leu	TTC	Phe	none	Non-anonymous
Chr2	35109606	A	G	LOC_Os02g57310	pib, putative, expressed	gene_position:reverse Distance_to_Tss_is:3294 Exon:exon_Position_Number_is:2	GAG	Glu	GAC	Asp	none	Non-anonymous
Chr2	35117886	C	T	LOC_Os02g57340	tetratricopeptide-like helical, putative, expressed	gene_position:forward Distance_to_Tss_is:916 Exon:exon_Position_Number_is:1	GCT	Ala	GTT	Val	none	Non-anonymous
Chr2	35152138	T	C	LOC_Os02g57370	DHHC zinc finger domain containing protein, expressed	gene_position:forward Distance_to_Tss_is:2346 Exon:exon_Position_Number_is:6	CAG	Gln	CCG	Pro	none	Non-anonymous
Chr2	35160317	G	C	LOC_Os02g57390	pumilio-family RNA binding protein, putative, expressed	gene_position:forward Distance_to_Tss_is:3598 Exon:exon_Position_Number_is:5	CGA	Arg	CCA	Pro	none	Non-anonymous
Chr2	35160898	A	G	LOC_Os02g57390	pumilio-family RNA binding protein, putative, expressed	gene_position:forward Distance_to_Tss_is:4179 Exon:exon_Position_Number_is:7	GTT	Val	GGT	Gly	none	Non-anonymous
Chr2	35174072	C	A	LOC_Os02g57410	OTU-like cysteine protease family protein, putative, expressed	gene_position:reverse Distance_to_Tss_is:4217 Exon:exon_Position_Number_is:11	AAA	Lys	AAT	Asn	exon end	Non-anonymous
Chr2	35174308	G	T	LOC_Os02g57410	OTU-like cysteine protease family protein, putative, expressed	gene_position:reverse Distance_to_Tss_is:3981 Exon:exon_Position_Number_is:10	GGT	Gly	GGA	Gly	none	Anonymous
Chr2	35250707	C	T	LOC_Os02g57540	60S ribosomal protein L28-1, putative, expressed	gene_position:reverse Distance_to_Tss_is:1659 Exon:exon_Position_Number_is:4	AGG	Arg	AAG	Lys	none	Non-anonymous
Chr3	992565	A	C	LOC_Os03g02670	transporter family protein, putative, expressed	gene_position:forward Distance_to_Tss_is:2478 Exon:exon_Position_Number_is:6	CGG	Arg	CGG	Arg	none	Anonymous
Chr3	1269703	A	G	LOC_Os03g03100	OsMADS50 - MADS-box family gene with MIKCc type-box, expressed	gene_position:reverse Distance_to_Tss_is:1078 Exon:exon_Position_Number_is:6	GAT	Asp	CAT	His	none	Non-anonymous
Chr3	1275349	C	T	LOC_Os03g03080	hypothetical protein	gene_position:forward Distance_to_Tss_is:43 Exon:exon_Position_Number_is:1	GAA	Glu	GTA	Val	none	Non-anonymous
Chr3	1433041	C	G	LOC_Os03g03360	ribosomal protein L5, putative, expressed	gene_position:reverse Distance_to_Tss_is:1304 Exon:exon_Position_Number_is:3	AAC	Asn	ACC	Thr	none	Non-anonymous
Chr3	5007699	T	C	LOC_Os03g10000	retrotransposon protein, putative, unclassified	gene_position:reverse Distance_to_Tss_is:107 Exon:exon_Position_Number_is:1	CAA	Gln	CAG	Gln	none	Anonymous
Chr3	5325989	G	T	LOC_Os03g10460	expressed protein	gene_position:forward Distance_to_Tss_is:2367 Exon:exon_Position_Number_is:8	GAG	Glu	TAG	***	none	Non-anonymous
Chr3	5325989	G	T	LOC_Os03g10460	expressed protein	gene_position:forward Distance_to_Tss_is:2367 Exon:exon_Position_Number_is:8	GAG	Glu	TAG	***	none	Non-anonymous
Chr3	5709860	C	T	LOC_Os03g11110	zinc finger family protein, putative, expressed	gene_position:reverse Distance_to_Tss_is:4152 Exon:exon_Position_Number_is:9	TCC	Ser	TCA	Ser	none	Anonymous
Chr3	6231366	G	A	LOC_Os03g11890	potyvirus VPg interacting protein, putative, expressed	gene_position:forward Distance_to_Tss_is:5138 Exon:exon_Position_Number_is:2	GAG	Glu	AAG	Lys	none	Non-anonymous
Chr3	6974211	C	A	LOC_Os03g12930	expressed protein	gene_position:reverse Distance_to_Tss_is:2895 Exon:exon_Position_Number_is:3	TAA	***	TAT	Tyr	uag	Non-anonymous
Chr3	8191583	C	G	LOC_Os03g15010	transposon protein, putative, unclassified, expressed	gene_position:forward Distance_to_Tss_is:751 Exon:exon_Position_Number_is:1	AAG	Lys	AGG	Arg	none	Non-anonymous
Chr3	8197311	T	C	LOC_Os03g15020	beta-galactosidase precursor, putative, expressed	gene_position:reverse Distance_to_Tss_is:3795 Exon:exon_Position_Number_is:10	TAC	Tyr	GAC	Asp	none	Non-anonymous
Chr3	8209274	T	C	LOC_Os03g15033	expressed protein	gene_position:reverse Distance_to_Tss_is:1577 Exon:exon_Position_Number_is:4	GAG	Glu	GGG	Gly	none	Non-anonymous
Chr3	8214604	G	A	LOC_Os03g15040	FAR1 family protein, expressed	gene_position:forward Distance_to_Tss_is:3322 Exon:exon_Position_Number_is:3	TCT	Ser	TAT	Tyr	none	Non-anonymous
Chr3	8215980	C	T	LOC_Os03g15040	FAR1 family protein, expressed	gene_position:forward Distance_to_Tss_is:4698 Exon:exon_Position_Number_is:5	CTA	Leu	CTT	Leu	none	Anonymous
Chr3	8218951	T	C	LOC_Os03g15050	phosphoenolpyruvate carboxykinase, putative, expressed	gene_position:reverse Distance_to_Tss_is:4114 Exon:exon_Position_Number_is:10	AAC	Asn	AGC	Ser	none	Non-anonymous
Chr3	8219846	G	A	LOC_Os03g15050	phosphoenolpyruvate carboxykinase, putative, expressed	gene_position:reverse Distance_to_Tss_is:3219 Exon:exon_Position_Number_is:7	CTC	Leu	CTT	Leu	none	Anonymous
Chr3	8267795	T	C	LOC_Os03g15140	retrotransposon protein, putative, unclassified	gene_position:forward Distance_to_Tss_is:26 Exon:exon_Position_Number_is:1	CAA	Gln	CAC	His	none	Non-anonymous
Chr3	8270386	C	T	LOC_Os03g15140	retrotransposon protein, putative, unclassified	gene_position:forward Distance_to_Tss_is:2617 Exon:exon_Position_Number_is:6	GAG	Glu	GAT	Asp	none	Non-anonymous
Chr3	8271214	G	A	LOC_Os03g15140	retrotransposon protein, putative, unclassified	gene_position:forward Distance_to_Tss_is:3445 Exon:exon_Position_Number_is:6	CAA	Gln	CAA	Gln	none	Anonymous
Chr3	8271679	G	A	LOC_Os03g15140	retrotransposon protein, putative, unclassified	gene_position:forward Distance_to_Tss_is:3910 Exon:exon_Position_Number_is:7	GGT	Gly	GGA	Gly	none	Anonymous
Chr3	8272402	G	C	LOC_Os03g15140	retrotransposon protein, putative, unclassified	gene_position:forward Distance_to_Tss_is:4633 Exon:exon_Position_Number_is:8	AAG	Lys	AAC	Asn	none	Non-anonymous
Chr3	8293631	T	C	LOC_Os03g15180	PH domain containing protein, expressed	gene_position:reverse Distance_to_Tss_is:11571 Exon:exon_Position_Number_is:21	ACA	Thr	AGA	Arg	none	Non-anonymous
Chr3	8294045	G	C	LOC_Os03g15180	PH domain containing protein, expressed	gene_position:reverse Distance_to_Tss_is:11157 Exon:exon_Position_Number_is:20	GGC	Gly	GGC	Gly	none	Anonymous
Chr3	8295557	T	C	LOC_Os03g15180	PH domain containing protein, expressed	gene_position:reverse Distance_to_Tss_is:9645 Exon:exon_Position_Number_is:17	GTA	Val	GGA	Gly	none	Non-anonymous
Chr3	8303290	T	C	LOC_Os03g15180	PH domain containing protein, expressed	gene_position:reverse Distance_to_Tss_is:1912 Exon:exon_Position_Number_is:4	AGT	Ser	AGG	Arg	none	Non-anonymous
Chr3	8322262	G	T	LOC_Os03g15210	DUF292 domain containing protein	gene_position:reverse Distance_to_Tss_is:362 Exon:exon_Position_Number_is:2	AAG	Lys	AAG	Lys	none	Anonymous
Chr3	8340143	T	C	LOC_Os03g15250	lectin-like receptor kinase, putative	gene_position:reverse Distance_to_Tss_is:3436 Exon:exon_Position_Number_is:2	GCC	Ala	GGC	Gly	none	Non-anonymous
Chr3	8340761	A	G	LOC_Os03g15250	lectin-like receptor kinase, putative	gene_position:reverse Distance_to_Tss_is:2818 Exon:exon_Position_Number_is:2	GTG	Val	GCG	Ala	none	Non-anonymous
Chr3	8368574	C	T	LOC_Os03g15290	beclin-1, putative	gene_position:forward Distance_to_Tss_is:289 Exon:exon_Position_Number_is:1	GGC	Gly	GTC	Val	none	Non-anonymous
Chr3	8399953	C	T	LOC_Os03g15350	Sel1 repeat domain containing protein, putative, expressed	gene_position:forward Distance_to_Tss_is:2198 Exon:exon_Position_Number_is:2	GGG	Gly	GGT	Gly	none	Anonymous
Chr3	8404400	T	A	LOC_Os03g15350	Sel1 repeat domain containing protein, putative, expressed	gene_position:forward Distance_to_Tss_is:6645 Exon:exon_Position_Number_is:6	CCT	Pro	CCA	Pro	none	Anonymous
Chr3	8436912	T	A	LOC_Os03g15430	Ser/Thr protein phosphatase family protein, putative, expressed	gene_position:reverse Distance_to_Tss_is:3996 Exon:exon_Position_Number_is:3	GTT	Val	TTT	Phe	none	Non-anonymous
Chr3	8506076	C	T	LOC_Os03g15490	hypothetical protein	gene_position:reverse Distance_to_Tss_is:733 Exon:exon_Position_Number_is:3	GAA	Glu	GAA	Glu	none	Anonymous
Chr3	10219076	C	T	LOC_Os03g18220	pyruvate decarboxylase isozyme 2, putative, expressed	gene_position:reverse Distance_to_Tss_is:588 Exon:exon_Position_Number_is:1	GGA	Gly	GAA	Glu	none	Non-anonymous
Chr3	10315574	C	T	LOC_Os03g18400	expressed protein	gene_position:reverse Distance_to_Tss_is:168 Exon:exon_Position_Number_is:1	ATG	Met	AAG	Lys	none	Non-anonymous
Chr3	10546957	T	C	LOC_Os03g18820	glycosyltransferase, putative, expressed	gene_position:reverse Distance_to_Tss_is:1473 Exon:exon_Position_Number_is:2	GAC	Asp	GGC	Gly	none	Non-anonymous
Chr3	10869768	A	C	LOC_Os03g19340	WD domain, G-beta repeat domain containing protein, expressed	gene_position:reverse Distance_to_Tss_is:11995 Exon:exon_Position_Number_is:18	CCA	Pro	CGA	Arg	none	Non-anonymous
Chr3	10963602	A	G	LOC_Os03g19500	ubiquitin-conjugating enzyme, putative, expressed	gene_position:forward Distance_to_Tss_is:1985 Exon:exon_Position_Number_is:4	AAA	Lys	GAA	Glu	none	Non-anonymous
Chr3	11099622	T	G	LOC_Os03g19750	transposon protein, putative, unclassified	gene_position:forward Distance_to_Tss_is:1824 Exon:exon_Position_Number_is:4	AAC	Asn	AAG	Lys	none	Non-anonymous
Chr3	11295584	G	A	LOC_Os03g20040	retrotransposon protein, putative, unclassified	gene_position:forward Distance_to_Tss_is:1943 Exon:exon_Position_Number_is:4	CAT	His	AAT	Asn	none	Non-anonymous
Chr3	11295741	G	A	LOC_Os03g20040	retrotransposon protein, putative, unclassified	gene_position:forward Distance_to_Tss_is:2100 Exon:exon_Position_Number_is:4	GAA	Glu	GAA	Glu	none	Anonymous
Chr3	11559687	T	C	LOC_Os03g20430	histone-lysine N-methyltransferase, H3 lysine-9 specific SUVH8, putative, expressed	gene_position:forward Distance_to_Tss_is:807 Exon:exon_Position_Number_is:2	AAA	Lys	ACA	Thr	none	Non-anonymous
Chr3	11603040	A	G	LOC_Os03g20490	retrotransposon protein, putative, unclassified, expressed	gene_position:reverse Distance_to_Tss_is:4112 Exon:exon_Position_Number_is:5	GTT	Val	GCT	Ala	none	Non-anonymous
Chr3	11662669	A	G	LOC_Os03g20580	expressed protein	gene_position:reverse Distance_to_Tss_is:306 Exon:exon_Position_Number_is:1	CCT	Pro	CCT	Pro	none	Anonymous
Chr3	12008629	T	C	LOC_Os03g21090	auxin-independent growth promoter protein, putative, expressed	gene_position:reverse Distance_to_Tss_is:2593 Exon:exon_Position_Number_is:5	ATG	Met	ATG	Met	none	Anonymous
Chr3	12013730	A	C	LOC_Os03g21100	transposon protein, putative, CACTA, En/Spm sub-class	gene_position:reverse Distance_to_Tss_is:1469 Exon:exon_Position_Number_is:3	GGA	Gly	GGA	Gly	none	Anonymous
Chr3	12196814	A	G	LOC_Os03g21310	ulp1 protease family, C-terminal catalytic domain containing protein, expressed	gene_position:forward Distance_to_Tss_is:7531 Exon:exon_Position_Number_is:18	CGC	Arg	CGC	Arg	none	Anonymous
Chr3	12243848	A	G	LOC_Os03g21419	retrotransposon protein, putative, Ty1-copia subclass, expressed	gene_position:reverse Distance_to_Tss_is:4722 Exon:exon_Position_Number_is:3	GAT	Asp	GAC	Asp	none	Anonymous
Chr3	12245541	A	G	LOC_Os03g21419	retrotransposon protein, putative, Ty1-copia subclass, expressed	gene_position:reverse Distance_to_Tss_is:3029 Exon:exon_Position_Number_is:2	AAC	Asn	CAC	His	none	Non-anonymous
Chr3	12245731	C	T	LOC_Os03g21419	retrotransposon protein, putative, Ty1-copia subclass, expressed	gene_position:reverse Distance_to_Tss_is:2839 Exon:exon_Position_Number_is:2	CAA	Gln	CAA	Gln	none	Anonymous
Chr3	12496703	C	T	LOC_Os03g21850	nucleotidyltransferase, putative, expressed	gene_position:forward Distance_to_Tss_is:5053 Exon:exon_Position_Number_is:7	GAT	Asp	GAT	Asp	none	Anonymous
Chr3	13066438	T	C	LOC_Os03g22634	terpene synthase, putative, expressed	gene_position:reverse Distance_to_Tss_is:3753 Exon:exon_Position_Number_is:5	TTC	Phe	GTC	Val	none	Non-anonymous
Chr3	13125411	T	C	LOC_Os03g22730	nucleolar protein NOP5-1, putative	gene_position:reverse Distance_to_Tss_is:3200 Exon:exon_Position_Number_is:9	AAG	Lys	GAG	Glu	none	Non-anonymous
Chr3	13147824	G	A	LOC_Os03g22760	hypothetical protein	gene_position:forward Distance_to_Tss_is:258 Exon:exon_Position_Number_is:1	TAG	***	AAG	Lys	uag	Non-anonymous
Chr3	13322916	A	G	LOC_Os03g23050	expressed protein	gene_position:forward Distance_to_Tss_is:4270 Exon:exon_Position_Number_is:10	GAA	Glu	GAA	Glu	none	Anonymous
Chr3	14123121	G	A	LOC_Os03g24780	retrotransposon protein, putative, unclassified	gene_position:forward Distance_to_Tss_is:1139 Exon:exon_Position_Number_is:3	ACC	Thr	AAC	Asn	none	Non-anonymous
Chr3	14154738	A	G	LOC_Os03g24860	transporter family protein, putative, expressed	gene_position:reverse Distance_to_Tss_is:3153 Exon:exon_Position_Number_is:11	GGA	Gly	CGA	Arg	none	Non-anonymous
Chr3	14695071	A	G	LOC_Os03g25670	hypothetical protein	gene_position:forward Distance_to_Tss_is:1995 Exon:exon_Position_Number_is:3	TAC	Tyr	TGC	Cys	none	Non-anonymous
Chr3	14806947	G	A	LOC_Os03g25890	retrotransposon protein, putative, unclassified	gene_position:forward Distance_to_Tss_is:1644 Exon:exon_Position_Number_is:3	CGT	Arg	CAT	His	none	Non-anonymous
Chr3	14872589	T	C	LOC_Os03g25970	KH domain-containing protein, putative, expressed	gene_position:reverse Distance_to_Tss_is:2714 Exon:exon_Position_Number_is:5	ATC	Ile	ATG	Met	none	Non-anonymous
Chr3	14918322	A	G	LOC_Os03g26030	expressed protein	gene_position:forward Distance_to_Tss_is:4128 Exon:exon_Position_Number_is:7	ATG	Met	GTG	Val	none	Non-anonymous
Chr3	14921592	T	A	LOC_Os03g26030	expressed protein	gene_position:forward Distance_to_Tss_is:7398 Exon:exon_Position_Number_is:12	GCT	Ala	GCA	Ala	none	Anonymous
Chr3	14925434	C	T	LOC_Os03g26044	CSLA5 - cellulose synthase-like family A; mannan synthase, expressed	gene_position:reverse Distance_to_Tss_is:3609 Exon:exon_Position_Number_is:10	GTG	Val	GTA	Val	none	Anonymous
Chr3	14991046	C	T	LOC_Os03g26190	hypothetical protein	gene_position:reverse Distance_to_Tss_is:274 Exon:exon_Position_Number_is:2	ACC	Thr	ACC	Thr	none	Anonymous
Chr3	14991121	C	T	LOC_Os03g26190	hypothetical protein	gene_position:reverse Distance_to_Tss_is:199 Exon:exon_Position_Number_is:2	GTC	Val	ATC	Ile	none	Non-anonymous
Chr3	15001615	A	G	LOC_Os03g26220	expressed protein	gene_position:reverse Distance_to_Tss_is:1595 Exon:exon_Position_Number_is:2	GGC	Gly	CGC	Arg	none	Non-anonymous
Chr3	15020339	C	G	LOC_Os03g26260	NB-ARC domain containing protein	gene_position:forward Distance_to_Tss_is:5886 Exon:exon_Position_Number_is:3	CAA	Gln	GAA	Glu	none	Non-anonymous
Chr3	15020611	G	A	LOC_Os03g26260	NB-ARC domain containing protein	gene_position:forward Distance_to_Tss_is:6158 Exon:exon_Position_Number_is:3	ATG	Met	ATA	Ile	none	Non-anonymous
Chr3	15020867	C	T	LOC_Os03g26260	NB-ARC domain containing protein	gene_position:forward Distance_to_Tss_is:6414 Exon:exon_Position_Number_is:3	TCT	Ser	TCT	Ser	none	Anonymous
Chr3	15067471	A	G	LOC_Os03g26350	transposon protein, putative, CACTA, En/Spm sub-class	gene_position:forward Distance_to_Tss_is:4632 Exon:exon_Position_Number_is:6	ATA	Ile	ATG	Met	none	Non-anonymous
Chr3	15070534	A	G	LOC_Os03g26360	expressed protein	gene_position:forward Distance_to_Tss_is:1075 Exon:exon_Position_Number_is:5	GAA	Glu	GAG	Glu	none	Anonymous
Chr3	15070711	C	T	LOC_Os03g26360	expressed protein	gene_position:forward Distance_to_Tss_is:1252 Exon:exon_Position_Number_is:5	CAA	Gln	CAT	His	none	Non-anonymous
Chr3	15070748	T	A	LOC_Os03g26360	expressed protein	gene_position:forward Distance_to_Tss_is:1289 Exon:exon_Position_Number_is:5	CAA	Gln	AAA	Lys	none	Non-anonymous
Chr3	15073828	A	G	LOC_Os03g26360	expressed protein	gene_position:forward Distance_to_Tss_is:4369 Exon:exon_Position_Number_is:9	CCA	Pro	GCA	Ala	none	Non-anonymous
Chr3	15108954	C	G	LOC_Os03g26440	tRNA pseudouridine synthase family protein, putative	gene_position:forward Distance_to_Tss_is:3670 Exon:exon_Position_Number_is:10	AAG	Lys	AGG	Arg	none	Non-anonymous
Chr3	15202789	T	G	LOC_Os03g26610	transposon protein, putative, CACTA, En/Spm sub-class	gene_position:forward Distance_to_Tss_is:86 Exon:exon_Position_Number_is:1	AAT	Asn	AAG	Lys	none	Non-anonymous
Chr3	15355357	T	C	LOC_Os03g26890	retrotransposon protein, putative, Ty3-gypsy subclass	gene_position:reverse Distance_to_Tss_is:153 Exon:exon_Position_Number_is:1	CCA	Pro	GCA	Ala	none	Non-anonymous
Chr3	15614717	C	T	LOC_Os03g27250	OsFBO14 - F-box and other domain containing protein, expressed	gene_position:forward Distance_to_Tss_is:1843 Exon:exon_Position_Number_is:5	CTC	Leu	CTT	Leu	none	Anonymous
Chr3	16219927	T	C	LOC_Os03g28180	hypothetical protein	gene_position:reverse Distance_to_Tss_is:658 Exon:exon_Position_Number_is:2	CGC	Arg	GGC	Gly	none	Non-anonymous
Chr3	16292888	C	G	LOC_Os03g28310	dnaJ domain containing protein, expressed	gene_position:reverse Distance_to_Tss_is:2883 Exon:exon_Position_Number_is:2	AGG	Arg	ACG	Thr	none	Non-anonymous
Chr3	16302449	A	G	LOC_Os03g28330	sucrose synthase, putative, expressed	gene_position:reverse Distance_to_Tss_is:3830 Exon:exon_Position_Number_is:8	CAA	Gln	CAA	Gln	none	Anonymous
Chr3	16350197	C	A	LOC_Os03g28370	retrotransposon protein, putative, unclassified	gene_position:forward Distance_to_Tss_is:5120 Exon:exon_Position_Number_is:8	CTA	Leu	CTA	Leu	none	Anonymous
Chr3	16353937	C	T	LOC_Os03g28380	retrotransposon protein, putative, unclassified	gene_position:reverse Distance_to_Tss_is:189 Exon:exon_Position_Number_is:1	CTT	Leu	ATT	Ile	none	Non-anonymous
Chr3	16415371	G	A	LOC_Os03g28950	transposon protein, putative, unclassified	gene_position:reverse Distance_to_Tss_is:1260 Exon:exon_Position_Number_is:1	TTG	Leu	TTG	Leu	none	Anonymous
Chr3	16415547	C	T	LOC_Os03g28950	transposon protein, putative, unclassified	gene_position:reverse Distance_to_Tss_is:1084 Exon:exon_Position_Number_is:1	TCA	Ser	TAA	***	none	Non-anonymous
Chr3	16416249	T	C	LOC_Os03g28950	transposon protein, putative, unclassified	gene_position:reverse Distance_to_Tss_is:382 Exon:exon_Position_Number_is:1	GTG	Val	GGG	Gly	none	Non-anonymous
Chr3	16559485	G	A	LOC_Os03g29150	NAD dependent epimerase/dehydratase family protein, putative, expressed	gene_position:forward Distance_to_Tss_is:9486 Exon:exon_Position_Number_is:6	TTT	Phe	TTA	Leu	none	Non-anonymous
Chr3	16559521	A	G	LOC_Os03g29150	NAD dependent epimerase/dehydratase family protein, putative, expressed	gene_position:forward Distance_to_Tss_is:9522 Exon:exon_Position_Number_is:6	AGG	Arg	AGG	Arg	none	Anonymous
Chr3	16573347	T	C	LOC_Os03g29170	sterol-4-alpha-carboxylate 3-dehydrogenase, decarboxylating, putative, expressed	gene_position:forward Distance_to_Tss_is:2758 Exon:exon_Position_Number_is:6	ATG	Met	CTG	Leu	none	Non-anonymous
Chr3	16623415	G	A	LOC_Os03g29230	retrotransposon protein, putative, unclassified	gene_position:reverse Distance_to_Tss_is:150 Exon:exon_Position_Number_is:1	CCA	Pro	TCA	Ser	none	Non-anonymous
Chr3	16661515	G	T	LOC_Os03g29270	conserved hypothetical protein	gene_position:reverse Distance_to_Tss_is:14 Exon:exon_Position_Number_is:1	ACA	Thr	ACA	Thr	none	Anonymous
Chr3	16826121	T	C	LOC_Os03g29520	retrotransposon protein, putative, unclassified	gene_position:reverse Distance_to_Tss_is:1880 Exon:exon_Position_Number_is:2	GAT	Asp	GAG	Glu	none	Non-anonymous
Chr3	18241544	C	G	LOC_Os03g31890	transposon protein, putative, CACTA, En/Spm sub-class	gene_position:forward Distance_to_Tss_is:147 Exon:exon_Position_Number_is:2	GAA	Glu	GGA	Gly	none	Non-anonymous
Chr3	18384015	T	A	LOC_Os03g32119	retrotransposon protein, putative, unclassified	gene_position:forward Distance_to_Tss_is:5535 Exon:exon_Position_Number_is:8	ATG	Met	ATA	Ile	none	Non-anonymous
Chr3	18384931	T	C	LOC_Os03g32119	retrotransposon protein, putative, unclassified	gene_position:forward Distance_to_Tss_is:6451 Exon:exon_Position_Number_is:8	ATA	Ile	CTA	Leu	none	Non-anonymous
Chr3	18938448	T	C	LOC_Os03g33100	retrotransposon protein, putative, unclassified	gene_position:reverse Distance_to_Tss_is:4057 Exon:exon_Position_Number_is:7	CGT	Arg	CGT	Arg	exon end	Anonymous
Chr3	19037084	G	A	LOC_Os03g33280	retrotransposon protein, putative, Ty3-gypsy subclass	gene_position:forward Distance_to_Tss_is:3913 Exon:exon_Position_Number_is:6	CCA	Pro	CCA	Pro	none	Anonymous
Chr3	19271635	T	C	LOC_Os03g33700	retrotransposon protein, putative, unclassified	gene_position:reverse Distance_to_Tss_is:1706 Exon:exon_Position_Number_is:3	GAG	Glu	GGG	Gly	none	Non-anonymous
Chr3	19369480	G	A	LOC_Os03g33940	retrotransposon protein, putative, unclassified	gene_position:reverse Distance_to_Tss_is:1285 Exon:exon_Position_Number_is:3	AAG	Lys	ATG	Met	none	Non-anonymous
Chr3	19619002	G	A	LOC_Os03g35380	retrotransposon protein, putative, unclassified	gene_position:forward Distance_to_Tss_is:3332 Exon:exon_Position_Number_is:4	CAG	Gln	CAA	Gln	none	Anonymous
Chr3	19838816	A	G	LOC_Os03g35788	retrotransposon protein, putative, unclassified	gene_position:reverse Distance_to_Tss_is:3158 Exon:exon_Position_Number_is:3	GAC	Asp	CAC	His	none	Non-anonymous
Chr3	20168260	C	G	LOC_Os03g36370	retrotransposon protein, putative, unclassified	gene_position:forward Distance_to_Tss_is:3627 Exon:exon_Position_Number_is:5	AAC	Asn	AAG	Lys	none	Non-anonymous
Chr3	21147015	G	T	LOC_Os03g38094	hypothetical protein	gene_position:reverse Distance_to_Tss_is:307 Exon:exon_Position_Number_is:2	AGC	Ser	AGC	Ser	none	Anonymous
Chr3	21243960	A	G	LOC_Os03g38270	retrotransposon protein, putative, unclassified	gene_position:forward Distance_to_Tss_is:2643 Exon:exon_Position_Number_is:7	ACC	Thr	GCC	Ala	none	Non-anonymous
Chr3	21250123	T	C	LOC_Os03g38284	retrotransposon protein, putative, unclassified	gene_position:reverse Distance_to_Tss_is:602 Exon:exon_Position_Number_is:2	TCA	Ser	TCG	Ser	none	Anonymous
Chr3	21528764	A	G	LOC_Os03g38764	retrotransposon protein, putative, unclassified	gene_position:forward Distance_to_Tss_is:4434 Exon:exon_Position_Number_is:6	CTA	Leu	CGA	Arg	none	Non-anonymous
Chr3	21774527	C	G	LOC_Os03g39210	retrotransposon protein, putative, unclassified	gene_position:reverse Distance_to_Tss_is:3383 Exon:exon_Position_Number_is:6	TTG	Leu	CTG	Leu	none	Anonymous
Chr3	21921496	C	T	LOC_Os03g39450	retrotransposon protein, putative, Ty3-gypsy subclass	gene_position:forward Distance_to_Tss_is:1408 Exon:exon_Position_Number_is:6	ACC	Thr	TCC	Ser	none	Non-anonymous
Chr3	21923933	T	C	LOC_Os03g39450	retrotransposon protein, putative, Ty3-gypsy subclass	gene_position:forward Distance_to_Tss_is:3845 Exon:exon_Position_Number_is:10	ACT	Thr	ACC	Thr	none	Anonymous
Chr3	22009967	T	C	LOC_Os03g39629	hypothetical protein	gene_position:reverse Distance_to_Tss_is:86 Exon:exon_Position_Number_is:1	GAG	Glu	GAG	Glu	none	Anonymous
Chr3	22333261	A	T	LOC_Os03g40170	zinc finger, C3HC4 type domain containing protein, expressed	gene_position:forward Distance_to_Tss_is:2510 Exon:exon_Position_Number_is:4	GTA	Val	GTA	Val	exon start	Anonymous
Chr3	22473446	C	T	LOC_Os03g40460	conserved hypothetical protein	gene_position:reverse Distance_to_Tss_is:3173 Exon:exon_Position_Number_is:3	AAC	Asn	AAA	Lys	none	Non-anonymous
Chr3	22558700	G	A	LOC_Os03g40570	retrotransposon protein, putative, unclassified	gene_position:forward Distance_to_Tss_is:265 Exon:exon_Position_Number_is:1	AAG	Lys	AAG	Lys	none	Anonymous
Chr3	22562673	C	T	LOC_Os03g40580	retrotransposon protein, putative, unclassified	gene_position:reverse Distance_to_Tss_is:531 Exon:exon_Position_Number_is:2	AAC	Asn	AAA	Lys	none	Non-anonymous
Chr3	22601480	A	T	LOC_Os03g40650	bromodomain associated family protein, expressed	gene_position:reverse Distance_to_Tss_is:1042 Exon:exon_Position_Number_is:1	CCG	Pro	CCA	Pro	none	Anonymous
Chr3	22688811	A	G	LOC_Os03g40800	conserved hypothetical protein	gene_position:forward Distance_to_Tss_is:1183 Exon:exon_Position_Number_is:2	AAA	Lys	AAG	Lys	none	Anonymous
Chr3	22724702	T	C	LOC_Os03g40870	retrotransposon protein, putative, Ty3-gypsy subclass	gene_position:forward Distance_to_Tss_is:3200 Exon:exon_Position_Number_is:4	TTC	Phe	TTC	Phe	none	Anonymous
Chr3	22725020	G	A	LOC_Os03g40870	retrotransposon protein, putative, Ty3-gypsy subclass	gene_position:forward Distance_to_Tss_is:3518 Exon:exon_Position_Number_is:4	CTA	Leu	CTA	Leu	none	Anonymous
Chr3	23483057	T	C	LOC_Os03g42210	hypothetical protein	gene_position:forward Distance_to_Tss_is:264 Exon:exon_Position_Number_is:1	ATT	Ile	CTT	Leu	none	Non-anonymous
Chr3	24053793	A	G	LOC_Os03g43130	transposon protein, putative, unclassified	gene_position:forward Distance_to_Tss_is:150 Exon:exon_Position_Number_is:1	TTC	Phe	GTC	Val	none	Non-anonymous
Chr3	24099669	A	G	LOC_Os03g43220	retrotransposon protein, putative, Ty3-gypsy subclass	gene_position:reverse Distance_to_Tss_is:4179 Exon:exon_Position_Number_is:7	AAA	Lys	AAC	Asn	none	Non-anonymous
Chr3	24101517	G	C	LOC_Os03g43220	retrotransposon protein, putative, Ty3-gypsy subclass	gene_position:reverse Distance_to_Tss_is:2331 Exon:exon_Position_Number_is:4	ATT	Ile	GTT	Val	none	Non-anonymous
Chr3	24245604	A	G	LOC_Os03g43464	hypothetical protein	gene_position:forward Distance_to_Tss_is:685 Exon:exon_Position_Number_is:2	TGC	Cys	TGC	Cys	none	Anonymous
Chr3	24260692	G	T	LOC_Os03g43490	retrotransposon protein, putative, unclassified	gene_position:forward Distance_to_Tss_is:1264 Exon:exon_Position_Number_is:2	ATC	Ile	ATT	Ile	none	Anonymous
Chr3	24369217	A	G	LOC_Os03g43610	retrotransposon protein, putative, Ty1-copia subclass	gene_position:reverse Distance_to_Tss_is:4947 Exon:exon_Position_Number_is:4	TGT	Cys	TGC	Cys	none	Anonymous
Chr3	24405596	C	A	LOC_Os03g43660	retrotransposon protein, putative, unclassified	gene_position:forward Distance_to_Tss_is:88 Exon:exon_Position_Number_is:1	GCT	Ala	GAT	Asp	none	Non-anonymous
Chr3	24590819	G	T	LOC_Os03g43850	recA protein, putative, expressed	gene_position:forward Distance_to_Tss_is:1350 Exon:exon_Position_Number_is:3	TTG	Leu	TTG	Leu	none	Anonymous
Chr3	25415131	T	C	LOC_Os03g45030	retrotransposon protein, putative, Ty3-gypsy subclass	gene_position:forward Distance_to_Tss_is:3473 Exon:exon_Position_Number_is:4	ACC	Thr	ACC	Thr	none	Anonymous
Chr3	25421082	T	C	LOC_Os03g45040	retrotransposon protein, putative, Ty3-gypsy subclass	gene_position:forward Distance_to_Tss_is:2298 Exon:exon_Position_Number_is:5	GTA	Val	GTC	Val	none	Anonymous
Chr3	25424629	C	T	LOC_Os03g45050	retrotransposon protein, putative, Ty3-gypsy subclass	gene_position:reverse Distance_to_Tss_is:4474 Exon:exon_Position_Number_is:10	TTT	Phe	TTA	Leu	none	Non-anonymous
Chr3	25454907	T	A	LOC_Os03g45110	retrotransposon protein, putative, unclassified	gene_position:forward Distance_to_Tss_is:1011 Exon:exon_Position_Number_is:2	AAG	Lys	AAG	Lys	none	Anonymous
Chr3	25831716	A	G	LOC_Os03g45740	transferase family protein, putative, expressed	gene_position:forward Distance_to_Tss_is:1657 Exon:exon_Position_Number_is:2	GAT	Asp	GAT	Asp	none	Anonymous
Chr3	26204736	T	C	LOC_Os03g46330	pattern formation protein EMB30, putative, expressed	gene_position:forward Distance_to_Tss_is:4450 Exon:exon_Position_Number_is:1	GGT	Gly	GCT	Ala	none	Non-anonymous
Chr3	26204736	T	C	LOC_Os03g46330	pattern formation protein EMB30, putative, expressed	gene_position:forward Distance_to_Tss_is:4450 Exon:exon_Position_Number_is:1	GGT	Gly	GCT	Ala	none	Non-anonymous
Chr3	27054028	G	A	LOC_Os03g47740	homeodomain protein, putative, expressed	gene_position:reverse Distance_to_Tss_is:2709 Exon:exon_Position_Number_is:3	GAT	Asp	GAT	Asp	none	Anonymous
Chr3	28475619	G	A	LOC_Os03g49960	expressed protein	gene_position:reverse Distance_to_Tss_is:1105 Exon:exon_Position_Number_is:3	CGT	Arg	CGT	Arg	none	Anonymous
Chr3	28697178	T	C	LOC_Os03g50325	phosphatidylinositol 4-kinase, putative, expressed	gene_position:reverse Distance_to_Tss_is:1369 Exon:exon_Position_Number_is:2	TGT	Cys	TGT	Cys	none	Anonymous
Chr3	30113054	T	G	LOC_Os03g52490	nucleic acid binding protein, putative, expressed	gene_position:reverse Distance_to_Tss_is:3237 Exon:exon_Position_Number_is:8	GGT	Gly	GCT	Ala	none	Non-anonymous
Chr3	31502937	G	A	LOC_Os03g55389	casein kinase II subunit alpha-1, putative, expressed	gene_position:reverse Distance_to_Tss_is:4401 Exon:exon_Position_Number_is:7	TAT	Tyr	TAT	Tyr	none	Anonymous
Chr3	31838591	T	G	LOC_Os03g55930	ribosomal protein, putative, expressed	gene_position:reverse Distance_to_Tss_is:1524 Exon:exon_Position_Number_is:2	ACC	Thr	ACC	Thr	none	Anonymous
Chr3	32113971	A	G	LOC_Os03g56360	transposon protein, putative, unclassified	gene_position:reverse Distance_to_Tss_is:10659 Exon:exon_Position_Number_is:13	TGG	Trp	CGG	Arg	none	Non-anonymous
Chr3	32404786	A	G	LOC_Os03g56910	retrotransposon protein, putative, LINE subclass	gene_position:reverse Distance_to_Tss_is:3220 Exon:exon_Position_Number_is:3	ACA	Thr	ACC	Thr	none	Anonymous
Chr3	32434946	A	G	LOC_Os03g56960	PPR repeat domain containing protein, putative, expressed	gene_position:reverse Distance_to_Tss_is:1905 Exon:exon_Position_Number_is:2	ATG	Met	CTG	Leu	none	Non-anonymous
Chr3	33542578	A	G	LOC_Os03g58920	galactosyltransferase family protein, putative, expressed	gene_position:reverse Distance_to_Tss_is:1356 Exon:exon_Position_Number_is:2	GTT	Val	GCT	Ala	none	Non-anonymous
Chr3	33963497	G	A	LOC_Os03g59660	clathrin adaptor complex small chain domain containing protein, expressed	gene_position:forward Distance_to_Tss_is:1507 Exon:exon_Position_Number_is:6	GAT	Asp	GAA	Glu	none	Non-anonymous
Chr3	34025862	G	A	LOC_Os03g59760	RING finger protein 126, putative, expressed	gene_position:forward Distance_to_Tss_is:1540 Exon:exon_Position_Number_is:2	TCT	Ser	TAT	Tyr	none	Non-anonymous
Chr3	34719472	G	A	LOC_Os03g61130	phosphoesterase family protein, putative, expressed	gene_position:forward Distance_to_Tss_is:2282 Exon:exon_Position_Number_is:3	TCT	Ser	TAT	Tyr	none	Non-anonymous
Chr3	34745552	A	G	LOC_Os03g61190	retrotransposon protein, putative, unclassified	gene_position:reverse Distance_to_Tss_is:1759 Exon:exon_Position_Number_is:1	GAA	Glu	GCA	Ala	none	Non-anonymous
Chr4	239705	C	T	LOC_Os04g01310	serine/threonine-protein kinase receptor precursor, putative, expressed	gene_position:reverse Distance_to_Tss_is:2600 Exon:exon_Position_Number_is:1	AAT	Asn	AAT	Asn	none	Anonymous
Chr4	239786	T	C	LOC_Os04g01310	serine/threonine-protein kinase receptor precursor, putative, expressed	gene_position:reverse Distance_to_Tss_is:2519 Exon:exon_Position_Number_is:1	GTG	Val	GTG	Val	none	Anonymous
Chr4	246211	C	T	LOC_Os04g01320	serine/threonine-protein kinase receptor precursor, putative, expressed	gene_position:reverse Distance_to_Tss_is:2018 Exon:exon_Position_Number_is:1	ACT	Thr	ACT	Thr	none	Anonymous
Chr4	246291	G	C	LOC_Os04g01320	serine/threonine-protein kinase receptor precursor, putative, expressed	gene_position:reverse Distance_to_Tss_is:1938 Exon:exon_Position_Number_is:1	GGA	Gly	GGA	Gly	none	Anonymous
Chr4	247514	C	T	LOC_Os04g01320	serine/threonine-protein kinase receptor precursor, putative, expressed	gene_position:reverse Distance_to_Tss_is:715 Exon:exon_Position_Number_is:1	CGA	Arg	CGA	Arg	none	Anonymous
Chr4	247576	G	T	LOC_Os04g01320	serine/threonine-protein kinase receptor precursor, putative, expressed	gene_position:reverse Distance_to_Tss_is:653 Exon:exon_Position_Number_is:1	ACT	Thr	ACT	Thr	none	Anonymous
Chr4	248077	T	C	LOC_Os04g01320	serine/threonine-protein kinase receptor precursor, putative, expressed	gene_position:reverse Distance_to_Tss_is:152 Exon:exon_Position_Number_is:1	GCA	Ala	GCA	Ala	none	Anonymous
Chr4	250999	T	C	LOC_Os04g01340	retrotransposon protein, putative, LINE subclass	gene_position:reverse Distance_to_Tss_is:2644 Exon:exon_Position_Number_is:4	TGA	***	TGA	***	uag	Anonymous
Chr4	252294	A	G	LOC_Os04g01340	retrotransposon protein, putative, LINE subclass	gene_position:reverse Distance_to_Tss_is:1349 Exon:exon_Position_Number_is:3	TCC	Ser	TCC	Ser	none	Anonymous
Chr4	252652	A	G	LOC_Os04g01340	retrotransposon protein, putative, LINE subclass	gene_position:reverse Distance_to_Tss_is:991 Exon:exon_Position_Number_is:3	TCG	Ser	TCG	Ser	none	Anonymous
Chr4	273674	A	G	LOC_Os04g01370	retrotransposon protein, putative, Ty3-gypsy subclass	gene_position:forward Distance_to_Tss_is:1993 Exon:exon_Position_Number_is:3	GCC	Ala	GGC	Gly	none	Non-anonymous
Chr4	273749	A	G	LOC_Os04g01370	retrotransposon protein, putative, Ty3-gypsy subclass	gene_position:forward Distance_to_Tss_is:2068 Exon:exon_Position_Number_is:3	GCT	Ala	GGT	Gly	none	Non-anonymous
Chr4	273789	A	G	LOC_Os04g01370	retrotransposon protein, putative, Ty3-gypsy subclass	gene_position:forward Distance_to_Tss_is:2108 Exon:exon_Position_Number_is:3	AAC	Asn	AAG	Lys	none	Non-anonymous
Chr4	273924	C	T	LOC_Os04g01370	retrotransposon protein, putative, Ty3-gypsy subclass	gene_position:forward Distance_to_Tss_is:2243 Exon:exon_Position_Number_is:3	AAT	Asn	AAT	Asn	none	Anonymous
Chr4	273996	A	G	LOC_Os04g01370	retrotransposon protein, putative, Ty3-gypsy subclass	gene_position:forward Distance_to_Tss_is:2315 Exon:exon_Position_Number_is:3	ATT	Ile	ATG	Met	none	Non-anonymous
Chr4	275081	C	T	LOC_Os04g01370	retrotransposon protein, putative, Ty3-gypsy subclass	gene_position:forward Distance_to_Tss_is:3400 Exon:exon_Position_Number_is:4	GAA	Glu	GAT	Asp	none	Non-anonymous
Chr4	277953	G	A	LOC_Os04g01380	retrotransposon protein, putative, Ty3-gypsy subclass	gene_position:reverse Distance_to_Tss_is:1689 Exon:exon_Position_Number_is:5	CCC	Pro	TCC	Ser	exon start	Non-anonymous
Chr4	282635	C	T	LOC_Os04g01400	retrotransposon protein, putative, Ty3-gypsy subclass	gene_position:forward Distance_to_Tss_is:541 Exon:exon_Position_Number_is:2	GCT	Ala	TCT	Ser	none	Non-anonymous
Chr4	333533	G	A	LOC_Os04g01490	zinc finger, C3HC4 type, domain containing protein, expressed	gene_position:forward Distance_to_Tss_is:846 Exon:exon_Position_Number_is:2	AGC	Ser	AGA	Arg	none	Non-anonymous
Chr4	473251	T	C	LOC_Os04g01720	conserved hypothetical protein	gene_position:reverse Distance_to_Tss_is:4237 Exon:exon_Position_Number_is:2	CAC	His	CGC	Arg	none	Non-anonymous
Chr4	473270	G	A	LOC_Os04g01720	conserved hypothetical protein	gene_position:reverse Distance_to_Tss_is:4218 Exon:exon_Position_Number_is:2	CGG	Arg	TGG	Trp	none	Non-anonymous
Chr4	496163	C	A	LOC_Os04g01770	retrotransposon protein, putative, unclassified	gene_position:reverse Distance_to_Tss_is:574 Exon:exon_Position_Number_is:2	GAA	Glu	GTA	Val	none	Non-anonymous
Chr4	605305	C	A	LOC_Os04g01970	SWI/SNF-related matrix-associated actin-dependent regulator of chromatin subfamily C member, putative, expressed	gene_position:forward Distance_to_Tss_is:4005 Exon:exon_Position_Number_is:3	ACA	Thr	ACA	Thr	none	Anonymous
Chr4	605401	G	A	LOC_Os04g01970	SWI/SNF-related matrix-associated actin-dependent regulator of chromatin subfamily C member, putative, expressed	gene_position:forward Distance_to_Tss_is:4101 Exon:exon_Position_Number_is:3	GGC	Gly	AGC	Ser	none	Non-anonymous
Chr4	607074	G	T	LOC_Os04g01970	SWI/SNF-related matrix-associated actin-dependent regulator of chromatin subfamily C member, putative, expressed	gene_position:forward Distance_to_Tss_is:5774 Exon:exon_Position_Number_is:6	AAG	Lys	ATG	Met	none	Non-anonymous
Chr4	614072	G	A	LOC_Os04g01990	pentatricopeptide domain containing protein, putative, expressed	gene_position:reverse Distance_to_Tss_is:1274 Exon:exon_Position_Number_is:1	CTT	Leu	TTT	Phe	none	Non-anonymous
Chr4	614380	G	A	LOC_Os04g01990	pentatricopeptide domain containing protein, putative, expressed	gene_position:reverse Distance_to_Tss_is:966 Exon:exon_Position_Number_is:1	ACG	Thr	ATG	Met	none	Non-anonymous
Chr4	616965	T	C	LOC_Os04g02000	zinc finger family protein, putative, expressed	gene_position:reverse Distance_to_Tss_is:4912 Exon:exon_Position_Number_is:6	TCA	Ser	TCG	Ser	none	Anonymous
Chr4	620279	A	G	LOC_Os04g02000	zinc finger family protein, putative, expressed	gene_position:reverse Distance_to_Tss_is:1598 Exon:exon_Position_Number_is:1	GAT	Asp	CAT	His	none	Non-anonymous
Chr4	620294	G	A	LOC_Os04g02000	zinc finger family protein, putative, expressed	gene_position:reverse Distance_to_Tss_is:1583 Exon:exon_Position_Number_is:1	GAC	Asp	TAC	Tyr	none	Non-anonymous
Chr4	620510	G	A	LOC_Os04g02000	zinc finger family protein, putative, expressed	gene_position:reverse Distance_to_Tss_is:1367 Exon:exon_Position_Number_is:1	GCC	Ala	TCC	Ser	none	Non-anonymous
Chr4	638955	T	C	LOC_Os04g02040	NBS-LRR, putative	gene_position:reverse Distance_to_Tss_is:3246 Exon:exon_Position_Number_is:1	AAA	Lys	GAA	Glu	none	Non-anonymous
Chr4	641447	A	G	LOC_Os04g02040	NBS-LRR, putative	gene_position:reverse Distance_to_Tss_is:754 Exon:exon_Position_Number_is:1	GAT	Asp	GCT	Ala	none	Non-anonymous
Chr4	645935	T	A	LOC_Os04g02050	bifunctional 3-phosphoadenosine 5-phosphosulfate synthetase, putative, expressed	gene_position:reverse Distance_to_Tss_is:3198 Exon:exon_Position_Number_is:3	CCA	Pro	CTA	Leu	none	Non-anonymous
Chr4	646424	A	G	LOC_Os04g02050	bifunctional 3-phosphoadenosine 5-phosphosulfate synthetase, putative, expressed	gene_position:reverse Distance_to_Tss_is:2709 Exon:exon_Position_Number_is:2	ATT	Ile	ACT	Thr	none	Non-anonymous
Chr4	665774	A	G	LOC_Os04g02070	expressed protein	gene_position:reverse Distance_to_Tss_is:797 Exon:exon_Position_Number_is:1	TCG	Ser	CCG	Pro	none	Non-anonymous
Chr4	686005	C	T	LOC_Os04g02110	disease resistance protein RGA3, putative, expressed	gene_position:reverse Distance_to_Tss_is:710 Exon:exon_Position_Number_is:1	ATA	Ile	ATA	Ile	none	Anonymous
Chr4	703448	G	T	LOC_Os04g02130	retrotransposon protein, putative, unclassified	gene_position:forward Distance_to_Tss_is:242 Exon:exon_Position_Number_is:2	AAT	Asn	AAT	Asn	none	Anonymous
Chr4	703656	A	G	LOC_Os04g02130	retrotransposon protein, putative, unclassified	gene_position:forward Distance_to_Tss_is:450 Exon:exon_Position_Number_is:2	GGC	Gly	GGC	Gly	none	Anonymous
Chr4	732809	T	C	LOC_Os04g02180	retrotransposon, putative, centromere-specific	gene_position:reverse Distance_to_Tss_is:3102 Exon:exon_Position_Number_is:4	TGT	Cys	TGT	Cys	none	Anonymous
Chr4	732958	T	C	LOC_Os04g02180	retrotransposon, putative, centromere-specific	gene_position:reverse Distance_to_Tss_is:2953 Exon:exon_Position_Number_is:4	GGA	Gly	GGG	Gly	none	Anonymous
Chr4	733367	T	C	LOC_Os04g02180	retrotransposon, putative, centromere-specific	gene_position:reverse Distance_to_Tss_is:2544 Exon:exon_Position_Number_is:3	GCT	Ala	GGT	Gly	none	Non-anonymous
Chr4	735347	A	G	LOC_Os04g02180	retrotransposon, putative, centromere-specific	gene_position:reverse Distance_to_Tss_is:564 Exon:exon_Position_Number_is:1	CTG	Leu	CTG	Leu	none	Anonymous
Chr4	735750	C	T	LOC_Os04g02180	retrotransposon, putative, centromere-specific	gene_position:reverse Distance_to_Tss_is:161 Exon:exon_Position_Number_is:1	GAT	Asp	GAA	Glu	none	Non-anonymous
Chr4	755074	A	G	LOC_Os04g02200	retrotransposon protein, putative, unclassified	gene_position:forward Distance_to_Tss_is:400 Exon:exon_Position_Number_is:1	GTT	Val	GGT	Gly	none	Non-anonymous
Chr4	755213	C	A	LOC_Os04g02200	retrotransposon protein, putative, unclassified	gene_position:forward Distance_to_Tss_is:539 Exon:exon_Position_Number_is:1	TGT	Cys	TGA	***	none	Non-anonymous
Chr4	756440	T	C	LOC_Os04g02200	retrotransposon protein, putative, unclassified	gene_position:forward Distance_to_Tss_is:1766 Exon:exon_Position_Number_is:5	ATG	Met	ATC	Ile	none	Non-anonymous
Chr4	757347	G	T	LOC_Os04g02200	retrotransposon protein, putative, unclassified	gene_position:forward Distance_to_Tss_is:2673 Exon:exon_Position_Number_is:8	GGA	Gly	TGA	***	none	Non-anonymous
Chr4	757545	A	G	LOC_Os04g02200	retrotransposon protein, putative, unclassified	gene_position:forward Distance_to_Tss_is:2871 Exon:exon_Position_Number_is:8	GGA	Gly	GGA	Gly	none	Anonymous
Chr4	757583	T	C	LOC_Os04g02200	retrotransposon protein, putative, unclassified	gene_position:forward Distance_to_Tss_is:2909 Exon:exon_Position_Number_is:8	GGT	Gly	GGC	Gly	none	Anonymous
Chr4	758216	C	T	LOC_Os04g02210	retrotransposon protein, putative, Ty3-gypsy subclass	gene_position:reverse Distance_to_Tss_is:469 Exon:exon_Position_Number_is:2	GAA	Glu	GAA	Glu	none	Anonymous
Chr4	763351	G	A	LOC_Os04g02230	retrotransposon, putative, centromere-specific	gene_position:reverse Distance_to_Tss_is:6402 Exon:exon_Position_Number_is:12	GGC	Gly	TGC	Cys	none	Non-anonymous
Chr4	764975	G	C	LOC_Os04g02230	retrotransposon, putative, centromere-specific	gene_position:reverse Distance_to_Tss_is:4778 Exon:exon_Position_Number_is:9	AAG	Lys	GAG	Glu	none	Non-anonymous
Chr4	765671	T	C	LOC_Os04g02230	retrotransposon, putative, centromere-specific	gene_position:reverse Distance_to_Tss_is:4082 Exon:exon_Position_Number_is:8	GCT	Ala	GCT	Ala	exon start	Anonymous
Chr4	765908	C	T	LOC_Os04g02230	retrotransposon, putative, centromere-specific	gene_position:reverse Distance_to_Tss_is:3845 Exon:exon_Position_Number_is:7	CGG	Arg	CGA	Arg	none	Anonymous
Chr4	766031	G	C	LOC_Os04g02230	retrotransposon, putative, centromere-specific	gene_position:reverse Distance_to_Tss_is:3722 Exon:exon_Position_Number_is:7	TCC	Ser	TCG	Ser	none	Anonymous
Chr4	767334	T	C	LOC_Os04g02230	retrotransposon, putative, centromere-specific	gene_position:reverse Distance_to_Tss_is:2419 Exon:exon_Position_Number_is:3	GAT	Asp	GAG	Glu	none	Non-anonymous
Chr4	767351	A	G	LOC_Os04g02230	retrotransposon, putative, centromere-specific	gene_position:reverse Distance_to_Tss_is:2402 Exon:exon_Position_Number_is:3	GGC	Gly	CGC	Arg	none	Non-anonymous
Chr4	794605	G	A	LOC_Os04g02280	OsFBX114 - F-box domain containing protein, expressed	gene_position:reverse Distance_to_Tss_is:3705 Exon:exon_Position_Number_is:2	TCC	Ser	TTC	Phe	none	Non-anonymous
Chr4	839350	C	A	LOC_Os04g02360	transposon protein, putative, CACTA, En/Spm sub-class	gene_position:forward Distance_to_Tss_is:2299 Exon:exon_Position_Number_is:5	GGG	Gly	GGA	Gly	exon start	Anonymous
Chr4	839960	C	A	LOC_Os04g02360	transposon protein, putative, CACTA, En/Spm sub-class	gene_position:forward Distance_to_Tss_is:2909 Exon:exon_Position_Number_is:5	GGA	Gly	AGA	Arg	none	Non-anonymous
Chr4	907217	G	A	LOC_Os04g02500	G-patch domain containing protein, expressed	gene_position:forward Distance_to_Tss_is:2826 Exon:exon_Position_Number_is:4	GAG	Glu	GAG	Glu	none	Anonymous
Chr4	1071209	C	A	LOC_Os04g02780	amidase family protein, putative, expressed	gene_position:forward Distance_to_Tss_is:2257 Exon:exon_Position_Number_is:6	ATA	Ile	ATA	Ile	none	Anonymous
Chr4	1341277	C	T	LOC_Os04g03190	retrotransposon protein, putative, Ty3-gypsy subclass	gene_position:forward Distance_to_Tss_is:2137 Exon:exon_Position_Number_is:6	GAA	Glu	GTA	Val	none	Non-anonymous
Chr4	1398192	C	T	LOC_Os04g03300	retrotransposon protein, putative, unclassified	gene_position:reverse Distance_to_Tss_is:3909 Exon:exon_Position_Number_is:6	GAC	Asp	AAC	Asn	none	Non-anonymous
Chr4	2145030	G	T	LOC_Os04g04500	retrotransposon protein, putative, unclassified	gene_position:reverse Distance_to_Tss_is:430 Exon:exon_Position_Number_is:2	GTC	Val	ATC	Ile	exon end	Non-anonymous
Chr4	2145061	G	T	LOC_Os04g04500	retrotransposon protein, putative, unclassified	gene_position:reverse Distance_to_Tss_is:399 Exon:exon_Position_Number_is:2	ATG	Met	ATA	Ile	none	Non-anonymous
Chr4	2480164	A	G	LOC_Os04g05050	pectate lyase precursor, putative, expressed	gene_position:forward Distance_to_Tss_is:4033 Exon:exon_Position_Number_is:5	GTC	Val	GTC	Val	none	Anonymous
Chr4	2600960	G	A	LOC_Os04g05220	retrotransposon protein, putative, Ty3-gypsy subclass	gene_position:forward Distance_to_Tss_is:1530 Exon:exon_Position_Number_is:1	ATT	Ile	ATT	Ile	none	Anonymous
Chr4	2701759	T	C	LOC_Os04g05400	conserved hypothetical protein	gene_position:reverse Distance_to_Tss_is:1277 Exon:exon_Position_Number_is:1	GAG	Glu	GAG	Glu	none	Anonymous
Chr4	2713818	A	G	LOC_Os04g05420	transposon protein, putative, CACTA, En/Spm sub-class	gene_position:reverse Distance_to_Tss_is:2802 Exon:exon_Position_Number_is:6	CAA	Gln	CAC	His	none	Non-anonymous
Chr4	2980783	C	T	LOC_Os04g05810	retrotransposon protein, putative, unclassified	gene_position:forward Distance_to_Tss_is:694 Exon:exon_Position_Number_is:2	GGC	Gly	TGC	Cys	none	Non-anonymous
Chr4	3289573	T	C	LOC_Os04g06290	retrotransposon protein, putative, unclassified	gene_position:forward Distance_to_Tss_is:5434 Exon:exon_Position_Number_is:7	GAG	Glu	GAC	Asp	none	Non-anonymous
Chr4	3292524	T	G	LOC_Os04g06300	expressed protein	gene_position:reverse Distance_to_Tss_is:3345 Exon:exon_Position_Number_is:2	CCT	Pro	CCT	Pro	none	Anonymous
Chr4	3319832	T	A	LOC_Os04g06360	retrotransposon protein, putative, Ty3-gypsy subclass	gene_position:forward Distance_to_Tss_is:9929 Exon:exon_Position_Number_is:10	GCA	Ala	GAA	Glu	none	Non-anonymous
Chr4	3443338	T	A	LOC_Os04g06550	retrotransposon, putative, centromere-specific	gene_position:forward Distance_to_Tss_is:2437 Exon:exon_Position_Number_is:3	TCC	Ser	TAC	Tyr	none	Non-anonymous
Chr4	3477484	A	G	LOC_Os04g06610	retrotransposon protein, putative, Ty3-gypsy subclass	gene_position:reverse Distance_to_Tss_is:4291 Exon:exon_Position_Number_is:6	CTG	Leu	CCG	Pro	none	Non-anonymous
Chr4	3554125	G	A	LOC_Os04g06770	argonaute, putative, expressed	gene_position:reverse Distance_to_Tss_is:4394 Exon:exon_Position_Number_is:10	TCT	Ser	TTT	Phe	none	Non-anonymous
Chr4	3555720	C	T	LOC_Os04g06770	argonaute, putative, expressed	gene_position:reverse Distance_to_Tss_is:2799 Exon:exon_Position_Number_is:4	GCT	Ala	ACT	Thr	none	Non-anonymous
Chr4	3571699	T	C	LOC_Os04g06790	2-aminoethanethiol dioxygenase, putative, expressed	gene_position:reverse Distance_to_Tss_is:5537 Exon:exon_Position_Number_is:6	CCT	Pro	GCT	Ala	none	Non-anonymous
Chr4	3572386	C	T	LOC_Os04g06790	2-aminoethanethiol dioxygenase, putative, expressed	gene_position:reverse Distance_to_Tss_is:4850 Exon:exon_Position_Number_is:5	CAT	His	CAA	Gln	none	Non-anonymous
Chr4	3574432	A	G	LOC_Os04g06790	2-aminoethanethiol dioxygenase, putative, expressed	gene_position:reverse Distance_to_Tss_is:2804 Exon:exon_Position_Number_is:3	AAT	Asn	ACT	Thr	none	Non-anonymous
Chr4	3582842	G	T	LOC_Os04g06810	expressed protein	gene_position:reverse Distance_to_Tss_is:1425 Exon:exon_Position_Number_is:3	GTC	Val	ATC	Ile	none	Non-anonymous
Chr4	3582884	G	A	LOC_Os04g06810	expressed protein	gene_position:reverse Distance_to_Tss_is:1383 Exon:exon_Position_Number_is:3	CAT	His	TAT	Tyr	none	Non-anonymous
Chr4	3583454	C	G	LOC_Os04g06810	expressed protein	gene_position:reverse Distance_to_Tss_is:813 Exon:exon_Position_Number_is:3	ATC	Ile	CTC	Leu	none	Non-anonymous
Chr4	3583528	A	C	LOC_Os04g06810	expressed protein	gene_position:reverse Distance_to_Tss_is:739 Exon:exon_Position_Number_is:3	GAG	Glu	GGG	Gly	none	Non-anonymous
Chr4	3583565	A	T	LOC_Os04g06810	expressed protein	gene_position:reverse Distance_to_Tss_is:702 Exon:exon_Position_Number_is:3	AAG	Lys	AAG	Lys	none	Anonymous
Chr4	3584072	C	G	LOC_Os04g06810	expressed protein	gene_position:reverse Distance_to_Tss_is:195 Exon:exon_Position_Number_is:1	TCC	Ser	CCC	Pro	none	Non-anonymous
Chr4	3603682	A	C	LOC_Os04g06840	conserved hypothetical protein	gene_position:forward Distance_to_Tss_is:719 Exon:exon_Position_Number_is:1	CTT	Leu	CTC	Leu	none	Anonymous
Chr4	3605165	A	G	LOC_Os04g06850	expressed protein	gene_position:reverse Distance_to_Tss_is:4089 Exon:exon_Position_Number_is:2	TAT	Tyr	TCT	Ser	none	Non-anonymous
Chr4	3605880	G	A	LOC_Os04g06850	expressed protein	gene_position:reverse Distance_to_Tss_is:3374 Exon:exon_Position_Number_is:2	TGT	Cys	TGT	Cys	none	Anonymous
Chr4	3605948	A	T	LOC_Os04g06850	expressed protein	gene_position:reverse Distance_to_Tss_is:3306 Exon:exon_Position_Number_is:2	CCA	Pro	CAA	Gln	none	Non-anonymous
Chr4	3631570	A	G	LOC_Os04g06900	expressed protein	gene_position:forward Distance_to_Tss_is:795 Exon:exon_Position_Number_is:1	GTA	Val	GGA	Gly	none	Non-anonymous
Chr4	3631755	A	C	LOC_Os04g06900	expressed protein	gene_position:forward Distance_to_Tss_is:980 Exon:exon_Position_Number_is:1	ATC	Ile	CTC	Leu	none	Non-anonymous
Chr4	3632044	C	T	LOC_Os04g06900	expressed protein	gene_position:forward Distance_to_Tss_is:1269 Exon:exon_Position_Number_is:1	ACC	Thr	ATC	Ile	none	Non-anonymous
Chr4	3632203	C	T	LOC_Os04g06900	expressed protein	gene_position:forward Distance_to_Tss_is:1428 Exon:exon_Position_Number_is:1	TCA	Ser	TTA	Leu	none	Non-anonymous
Chr4	3632335	G	A	LOC_Os04g06900	expressed protein	gene_position:forward Distance_to_Tss_is:1560 Exon:exon_Position_Number_is:1	AAG	Lys	AAG	Lys	none	Anonymous
Chr4	3632636	C	T	LOC_Os04g06900	expressed protein	gene_position:forward Distance_to_Tss_is:1861 Exon:exon_Position_Number_is:1	GGC	Gly	GGT	Gly	none	Anonymous
Chr4	3632722	T	C	LOC_Os04g06900	expressed protein	gene_position:forward Distance_to_Tss_is:1947 Exon:exon_Position_Number_is:1	CAG	Gln	CCG	Pro	none	Non-anonymous
Chr4	3644547	T	A	LOC_Os04g06910	conserved hypothetical protein	gene_position:forward Distance_to_Tss_is:765 Exon:exon_Position_Number_is:2	ACC	Thr	AAC	Asn	none	Non-anonymous
Chr4	3779891	A	G	LOC_Os04g07130	conserved hypothetical protein	gene_position:forward Distance_to_Tss_is:1005 Exon:exon_Position_Number_is:2	AAG	Lys	AGG	Arg	none	Non-anonymous
Chr4	3819799	C	G	LOC_Os04g07200	S-domain receptor-like protein kinase, putative	gene_position:forward Distance_to_Tss_is:310 Exon:exon_Position_Number_is:1	ACC	Thr	AGC	Ser	none	Non-anonymous
Chr4	3819809	T	G	LOC_Os04g07200	S-domain receptor-like protein kinase, putative	gene_position:forward Distance_to_Tss_is:320 Exon:exon_Position_Number_is:1	AAC	Asn	AAG	Lys	none	Non-anonymous
Chr4	3819937	C	T	LOC_Os04g07200	S-domain receptor-like protein kinase, putative	gene_position:forward Distance_to_Tss_is:448 Exon:exon_Position_Number_is:1	AAC	Asn	ATC	Ile	none	Non-anonymous
Chr4	3823454	A	G	LOC_Os04g07210	hypothetical protein	gene_position:forward Distance_to_Tss_is:441 Exon:exon_Position_Number_is:1	TCA	Ser	GCA	Ala	none	Non-anonymous
Chr4	3838445	A	G	LOC_Os04g07240	retrotransposon protein, putative, Ty3-gypsy subclass	gene_position:reverse Distance_to_Tss_is:1242 Exon:exon_Position_Number_is:3	CAT	His	CCT	Pro	none	Non-anonymous
Chr4	3838534	G	T	LOC_Os04g07240	retrotransposon protein, putative, Ty3-gypsy subclass	gene_position:reverse Distance_to_Tss_is:1153 Exon:exon_Position_Number_is:3	AGA	Arg	AGA	Arg	none	Anonymous
Chr4	3852859	T	C	LOC_Os04g07260	hypothetical protein	gene_position:forward Distance_to_Tss_is:3935 Exon:exon_Position_Number_is:4	AAG	Lys	AAC	Asn	none	Non-anonymous
Chr4	3863699	A	G	LOC_Os04g07280	AGAP002737-PA, putative, expressed	gene_position:forward Distance_to_Tss_is:2164 Exon:exon_Position_Number_is:2	GTG	Val	GTG	Val	none	Anonymous
Chr4	3864037	A	G	LOC_Os04g07280	AGAP002737-PA, putative, expressed	gene_position:forward Distance_to_Tss_is:2502 Exon:exon_Position_Number_is:2	GTG	Val	GGG	Gly	none	Non-anonymous
Chr4	3864536	T	C	LOC_Os04g07280	AGAP002737-PA, putative, expressed	gene_position:forward Distance_to_Tss_is:3001 Exon:exon_Position_Number_is:2	TTG	Leu	TTC	Phe	none	Non-anonymous
Chr4	3902619	A	C	LOC_Os04g07340	retrotransposon protein, putative, Ty3-gypsy subclass	gene_position:forward Distance_to_Tss_is:2372 Exon:exon_Position_Number_is:1	CTT	Leu	CTC	Leu	none	Anonymous
Chr4	3945303	G	A	LOC_Os04g07430	retrotransposon protein, putative, unclassified	gene_position:forward Distance_to_Tss_is:102 Exon:exon_Position_Number_is:1	GGG	Gly	AGG	Arg	none	Non-anonymous
Chr4	3945668	A	T	LOC_Os04g07430	retrotransposon protein, putative, unclassified	gene_position:forward Distance_to_Tss_is:467 Exon:exon_Position_Number_is:1	CAC	His	CAT	His	none	Anonymous
Chr4	3947568	T	C	LOC_Os04g07440	retrotransposon, putative, centromere-specific	gene_position:forward Distance_to_Tss_is:955 Exon:exon_Position_Number_is:2	GGT	Gly	GGC	Gly	none	Anonymous
Chr4	4014676	C	A	LOC_Os04g07550	retrotransposon, putative, centromere-specific	gene_position:reverse Distance_to_Tss_is:1286 Exon:exon_Position_Number_is:2	TTC	Phe	TTC	Phe	none	Anonymous
Chr4	4015528	A	T	LOC_Os04g07550	retrotransposon, putative, centromere-specific	gene_position:reverse Distance_to_Tss_is:434 Exon:exon_Position_Number_is:1	AGC	Ser	AGA	Arg	none	Non-anonymous
Chr4	4023341	A	G	LOC_Os04g07580	retrotransposon protein, putative, unclassified	gene_position:reverse Distance_to_Tss_is:6268 Exon:exon_Position_Number_is:7	GAC	Asp	GCC	Ala	none	Non-anonymous
Chr4	4033232	A	G	LOC_Os04g07590	retrotransposon protein, putative, LINE subclass	gene_position:reverse Distance_to_Tss_is:1301 Exon:exon_Position_Number_is:2	TCC	Ser	TCC	Ser	none	Anonymous
Chr4	4033607	G	A	LOC_Os04g07590	retrotransposon protein, putative, LINE subclass	gene_position:reverse Distance_to_Tss_is:926 Exon:exon_Position_Number_is:1	CCC	Pro	CCT	Pro	none	Anonymous
Chr4	4036960	A	G	LOC_Os04g07600	AGAP002737-PA, putative	gene_position:forward Distance_to_Tss_is:1500 Exon:exon_Position_Number_is:2	GCA	Ala	GCA	Ala	none	Anonymous
Chr4	4037669	T	C	LOC_Os04g07600	AGAP002737-PA, putative	gene_position:forward Distance_to_Tss_is:2209 Exon:exon_Position_Number_is:2	GCC	Ala	GCC	Ala	none	Anonymous
Chr4	4101359	C	T	LOC_Os04g07720	retrotransposon protein, putative, unclassified	gene_position:reverse Distance_to_Tss_is:2291 Exon:exon_Position_Number_is:3	AGG	Arg	AGG	Arg	none	Anonymous
Chr4	4116166	A	G	LOC_Os04g07740	retrotransposon protein, putative, unclassified	gene_position:reverse Distance_to_Tss_is:1596 Exon:exon_Position_Number_is:3	ACC	Thr	CCC	Pro	none	Non-anonymous
Chr4	4122296	A	G	LOC_Os04g07760	retrotransposon protein, putative, unclassified	gene_position:forward Distance_to_Tss_is:2334 Exon:exon_Position_Number_is:5	TTG	Leu	GTG	Val	none	Non-anonymous
Chr4	4122585	T	A	LOC_Os04g07760	retrotransposon protein, putative, unclassified	gene_position:forward Distance_to_Tss_is:2623 Exon:exon_Position_Number_is:5	GCC	Ala	GAC	Asp	none	Non-anonymous
Chr4	4122594	T	C	LOC_Os04g07760	retrotransposon protein, putative, unclassified	gene_position:forward Distance_to_Tss_is:2632 Exon:exon_Position_Number_is:5	TGC	Cys	TCC	Ser	none	Non-anonymous
Chr4	4139767	A	G	LOC_Os04g07810	retrotransposon, putative, centromere-specific	gene_position:reverse Distance_to_Tss_is:805 Exon:exon_Position_Number_is:2	GAT	Asp	CAT	His	none	Non-anonymous
Chr4	4139783	G	T	LOC_Os04g07810	retrotransposon, putative, centromere-specific	gene_position:reverse Distance_to_Tss_is:789 Exon:exon_Position_Number_is:2	TAC	Tyr	TAA	***	none	Non-anonymous
Chr4	4146057	C	T	LOC_Os04g07790	retrotransposon protein, putative, Ty3-gypsy subclass	gene_position:reverse Distance_to_Tss_is:205 Exon:exon_Position_Number_is:1	AGG	Arg	AAG	Lys	none	Non-anonymous
Chr4	4146238	A	G	LOC_Os04g07790	retrotransposon protein, putative, Ty3-gypsy subclass	gene_position:reverse Distance_to_Tss_is:24 Exon:exon_Position_Number_is:1	CTC	Leu	CTC	Leu	none	Anonymous
Chr4	4146926	T	C	LOC_Os04g07780	retrotransposon protein, putative, Ty3-gypsy subclass	gene_position:reverse Distance_to_Tss_is:1385 Exon:exon_Position_Number_is:3	GAG	Glu	GGG	Gly	none	Non-anonymous
Chr4	4159370	A	G	LOC_Os04g07789	retrotransposon protein, putative, unclassified	gene_position:reverse Distance_to_Tss_is:28 Exon:exon_Position_Number_is:1	AGA	Arg	ACA	Thr	none	Non-anonymous
Chr4	4168707	A	T	LOC_Os04g07840	retrotransposon protein, putative, Ty3-gypsy subclass	gene_position:reverse Distance_to_Tss_is:773 Exon:exon_Position_Number_is:2	GTT	Val	GTA	Val	none	Anonymous
Chr4	4197631	T	A	LOC_Os04g07880	retrotransposon protein, putative, unclassified	gene_position:reverse Distance_to_Tss_is:597 Exon:exon_Position_Number_is:2	CTC	Leu	CTT	Leu	none	Anonymous
Chr4	4198223	C	A	LOC_Os04g07880	retrotransposon protein, putative, unclassified	gene_position:reverse Distance_to_Tss_is:5 Exon:exon_Position_Number_is:1	GGT	Gly	GGT	Gly	none	Anonymous
Chr4	4212629	G	A	LOC_Os04g07890	AGAP002737-PA, putative, expressed	gene_position:forward Distance_to_Tss_is:384 Exon:exon_Position_Number_is:1	CTT	Leu	ATT	Ile	none	Non-anonymous
Chr4	4212652	C	A	LOC_Os04g07890	AGAP002737-PA, putative, expressed	gene_position:forward Distance_to_Tss_is:407 Exon:exon_Position_Number_is:1	GTA	Val	GTA	Val	none	Anonymous
Chr4	4212890	T	C	LOC_Os04g07890	AGAP002737-PA, putative, expressed	gene_position:forward Distance_to_Tss_is:645 Exon:exon_Position_Number_is:1	CTG	Leu	CTG	Leu	none	Anonymous
Chr4	4212941	C	T	LOC_Os04g07890	AGAP002737-PA, putative, expressed	gene_position:forward Distance_to_Tss_is:696 Exon:exon_Position_Number_is:1	GAG	Glu	TAG	***	none	Non-anonymous
Chr4	4216555	G	A	LOC_Os04g07910	hypothetical protein	gene_position:reverse Distance_to_Tss_is:780 Exon:exon_Position_Number_is:2	CTG	Leu	CTG	Leu	none	Anonymous
Chr4	4221611	T	C	LOC_Os04g07920	expressed protein	gene_position:forward Distance_to_Tss_is:277 Exon:exon_Position_Number_is:2	GAG	Glu	GCG	Ala	none	Non-anonymous
Chr4	4232958	T	G	LOC_Os04g07944	retrotransposon, putative, centromere-specific	gene_position:forward Distance_to_Tss_is:3039 Exon:exon_Position_Number_is:7	GTA	Val	GGA	Gly	none	Non-anonymous
Chr4	4232978	G	A	LOC_Os04g07944	retrotransposon, putative, centromere-specific	gene_position:forward Distance_to_Tss_is:3059 Exon:exon_Position_Number_is:7	CTG	Leu	ATG	Met	none	Non-anonymous
Chr4	4241588	T	C	LOC_Os04g07980	transposon protein, putative, CACTA, En/Spm sub-class	gene_position:reverse Distance_to_Tss_is:2566 Exon:exon_Position_Number_is:3	TCT	Ser	TCG	Ser	none	Anonymous
Chr4	4256941	C	T	LOC_Os04g08000	retrotransposon protein, putative, unclassified	gene_position:forward Distance_to_Tss_is:1376 Exon:exon_Position_Number_is:4	GGA	Gly	GTA	Val	none	Non-anonymous
Chr4	4257006	G	A	LOC_Os04g08000	retrotransposon protein, putative, unclassified	gene_position:forward Distance_to_Tss_is:1441 Exon:exon_Position_Number_is:4	GAG	Glu	AAG	Lys	none	Non-anonymous
Chr4	4262838	A	G	LOC_Os04g08000	retrotransposon protein, putative, unclassified	gene_position:forward Distance_to_Tss_is:7273 Exon:exon_Position_Number_is:12	TTG	Leu	TGG	Trp	none	Non-anonymous
Chr4	4264422	T	A	LOC_Os04g08000	retrotransposon protein, putative, unclassified	gene_position:forward Distance_to_Tss_is:8857 Exon:exon_Position_Number_is:16	CCA	Pro	ACA	Thr	none	Non-anonymous
Chr4	4264704	G	A	LOC_Os04g08000	retrotransposon protein, putative, unclassified	gene_position:forward Distance_to_Tss_is:9139 Exon:exon_Position_Number_is:16	GTG	Val	ATG	Met	none	Non-anonymous
Chr4	4274974	G	A	LOC_Os04g08034	ZOS4-02 - C2H2 zinc finger protein, expressed	gene_position:forward Distance_to_Tss_is:4483 Exon:exon_Position_Number_is:4	TCT	Ser	TCA	Ser	none	Anonymous
Chr4	4278920	A	G	LOC_Os04g08034	ZOS4-02 - C2H2 zinc finger protein, expressed	gene_position:forward Distance_to_Tss_is:8429 Exon:exon_Position_Number_is:10	TCT	Ser	TCG	Ser	none	Anonymous
Chr4	4285598	A	C	LOC_Os04g08034	ZOS4-02 - C2H2 zinc finger protein, expressed	gene_position:forward Distance_to_Tss_is:15107 Exon:exon_Position_Number_is:21	AAC	Asn	ACC	Thr	none	Non-anonymous
Chr4	5107689	C	T	LOC_Os04g09530	pentatricopeptide, putative, expressed	gene_position:reverse Distance_to_Tss_is:1469 Exon:exon_Position_Number_is:1	ACT	Thr	ACT	Thr	none	Anonymous
Chr4	5108047	G	T	LOC_Os04g09530	pentatricopeptide, putative, expressed	gene_position:reverse Distance_to_Tss_is:1111 Exon:exon_Position_Number_is:1	CCC	Pro	CCA	Pro	none	Anonymous
Chr4	5118424	A	G	LOC_Os04g09540	acyl-protein thioesterase, putative, expressed	gene_position:forward Distance_to_Tss_is:1955 Exon:exon_Position_Number_is:4	TTC	Phe	GTC	Val	none	Non-anonymous
Chr4	5118902	T	C	LOC_Os04g09540	acyl-protein thioesterase, putative, expressed	gene_position:forward Distance_to_Tss_is:2433 Exon:exon_Position_Number_is:6	TTC	Phe	TTC	Phe	none	Anonymous
Chr4	5126462	A	G	LOC_Os04g09560	tesmin/TSO1-like CXC domain containing protein	gene_position:reverse Distance_to_Tss_is:1533 Exon:exon_Position_Number_is:4	AAT	Asn	AAC	Asn	none	Anonymous
Chr4	5208893	A	G	LOC_Os04g09720	OsSCP22 - Putative Serine Carboxypeptidase homologue, expressed	gene_position:reverse Distance_to_Tss_is:3128 Exon:exon_Position_Number_is:5	GAT	Asp	GCT	Ala	none	Non-anonymous
Chr4	5236993	T	C	LOC_Os04g09770	Ser/Thr protein kinase, putative	gene_position:reverse Distance_to_Tss_is:1768 Exon:exon_Position_Number_is:2	AAG	Lys	GAG	Glu	none	Non-anonymous
Chr4	5261225	A	G	LOC_Os04g09810	riboflavin biosynthesis protein ribD, putative, expressed	gene_position:reverse Distance_to_Tss_is:968 Exon:exon_Position_Number_is:2	CTT	Leu	CCT	Pro	none	Non-anonymous
Chr4	6139087	T	A	LOC_Os04g11240	retrotransposon protein, putative, Ty3-gypsy subclass	gene_position:forward Distance_to_Tss_is:2445 Exon:exon_Position_Number_is:4	CAG	Gln	AAG	Lys	none	Non-anonymous
Chr4	6142823	C	G	LOC_Os04g11240	retrotransposon protein, putative, Ty3-gypsy subclass	gene_position:forward Distance_to_Tss_is:6181 Exon:exon_Position_Number_is:6	GAC	Asp	GGC	Gly	none	Non-anonymous
Chr4	6157795	C	T	LOC_Os04g11280	retrotransposon protein, putative, Ty3-gypsy subclass	gene_position:reverse Distance_to_Tss_is:1965 Exon:exon_Position_Number_is:5	ATC	Ile	AAC	Asn	none	Non-anonymous
Chr4	6165965	C	T	LOC_Os04g11300	retrotransposon protein, putative, unclassified	gene_position:reverse Distance_to_Tss_is:855 Exon:exon_Position_Number_is:1	CTA	Leu	ATA	Ile	none	Non-anonymous
Chr4	6342454	A	T	LOC_Os04g11590	transposon protein, putative, CACTA, En/Spm sub-class	gene_position:reverse Distance_to_Tss_is:1243 Exon:exon_Position_Number_is:2	AAA	Lys	AAA	Lys	none	Anonymous
Chr4	6405444	T	G	LOC_Os04g11680	retrotransposon protein, putative, Ty3-gypsy subclass	gene_position:forward Distance_to_Tss_is:1203 Exon:exon_Position_Number_is:3	CCA	Pro	CCG	Pro	none	Anonymous
Chr4	6413957	C	T	LOC_Os04g11710	retrotransposon protein, putative, unclassified	gene_position:forward Distance_to_Tss_is:100 Exon:exon_Position_Number_is:1	TTC	Phe	TTC	Phe	none	Anonymous
Chr4	6418702	T	C	LOC_Os04g11720	retrotransposon protein, putative, unclassified	gene_position:reverse Distance_to_Tss_is:184 Exon:exon_Position_Number_is:1	TCT	Ser	TGT	Cys	none	Non-anonymous
Chr4	6741819	C	T	LOC_Os04g12230	transposon protein, putative, CACTA, En/Spm sub-class	gene_position:forward Distance_to_Tss_is:1114 Exon:exon_Position_Number_is:4	CCG	Pro	CCT	Pro	none	Anonymous
Chr4	6742796	G	T	LOC_Os04g12230	transposon protein, putative, CACTA, En/Spm sub-class	gene_position:forward Distance_to_Tss_is:2091 Exon:exon_Position_Number_is:5	GCA	Ala	TCA	Ser	none	Non-anonymous
Chr4	6743026	A	G	LOC_Os04g12230	transposon protein, putative, CACTA, En/Spm sub-class	gene_position:forward Distance_to_Tss_is:2321 Exon:exon_Position_Number_is:6	GAT	Asp	GAT	Asp	none	Anonymous
Chr4	6813615	T	C	LOC_Os04g12360	retrotransposon protein, putative, unclassified	gene_position:reverse Distance_to_Tss_is:204 Exon:exon_Position_Number_is:1	CGC	Arg	GGC	Gly	none	Non-anonymous
Chr4	6858204	G	C	LOC_Os04g12420	retrotransposon protein, putative, unclassified	gene_position:forward Distance_to_Tss_is:4426 Exon:exon_Position_Number_is:5	GAG	Glu	CAG	Gln	none	Non-anonymous
Chr4	6901048	G	T	LOC_Os04g12480	pumilio-family RNA binding repeat containing protein, expressed	gene_position:reverse Distance_to_Tss_is:3853 Exon:exon_Position_Number_is:4	GAC	Asp	GAC	Asp	none	Anonymous
Chr4	6901404	G	T	LOC_Os04g12480	pumilio-family RNA binding repeat containing protein, expressed	gene_position:reverse Distance_to_Tss_is:3497 Exon:exon_Position_Number_is:3	TGC	Cys	TGA	***	none	Non-anonymous
Chr4	6901916	A	G	LOC_Os04g12480	pumilio-family RNA binding repeat containing protein, expressed	gene_position:reverse Distance_to_Tss_is:2985 Exon:exon_Position_Number_is:3	GTA	Val	CTA	Leu	none	Non-anonymous
Chr4	6934574	C	T	LOC_Os04g12540	receptor-like protein kinase, putative, expressed	gene_position:reverse Distance_to_Tss_is:3410 Exon:exon_Position_Number_is:3	AAT	Asn	AAT	Asn	none	Anonymous
Chr4	6937456	C	T	LOC_Os04g12540	receptor-like protein kinase, putative, expressed	gene_position:reverse Distance_to_Tss_is:528 Exon:exon_Position_Number_is:1	ATC	Ile	ATC	Ile	none	Anonymous
Chr4	6937774	T	C	LOC_Os04g12540	receptor-like protein kinase, putative, expressed	gene_position:reverse Distance_to_Tss_is:210 Exon:exon_Position_Number_is:1	AGC	Ser	GGC	Gly	none	Non-anonymous
Chr4	6951301	G	A	LOC_Os04g12560	receptor-like protein kinase, putative, expressed	gene_position:reverse Distance_to_Tss_is:1891 Exon:exon_Position_Number_is:1	TTC	Phe	TTC	Phe	none	Anonymous
Chr4	6951357	G	C	LOC_Os04g12560	receptor-like protein kinase, putative, expressed	gene_position:reverse Distance_to_Tss_is:1835 Exon:exon_Position_Number_is:1	AGT	Ser	AGG	Arg	none	Non-anonymous
Chr4	6952643	A	G	LOC_Os04g12560	receptor-like protein kinase, putative, expressed	gene_position:reverse Distance_to_Tss_is:549 Exon:exon_Position_Number_is:1	CGG	Arg	CGG	Arg	none	Anonymous
Chr4	6954496	G	A	LOC_Os04g12570	hypothetical protein	gene_position:reverse Distance_to_Tss_is:391 Exon:exon_Position_Number_is:1	TAA	***	TTA	Leu	uag	Non-anonymous
Chr4	7035674	A	G	LOC_Os04g12744	expressed protein	gene_position:reverse Distance_to_Tss_is:238 Exon:exon_Position_Number_is:1	AAG	Lys	ACG	Thr	none	Non-anonymous
Chr4	7082346	C	T	LOC_Os04g12840	resistance protein, putative, expressed	gene_position:forward Distance_to_Tss_is:2142 Exon:exon_Position_Number_is:2	AAA	Lys	ATA	Ile	none	Non-anonymous
Chr4	7226954	A	G	LOC_Os04g13110	retrotransposon protein, putative, Ty3-gypsy subclass	gene_position:reverse Distance_to_Tss_is:6094 Exon:exon_Position_Number_is:7	GGC	Gly	GCC	Ala	none	Non-anonymous
Chr4	7229269	G	A	LOC_Os04g13110	retrotransposon protein, putative, Ty3-gypsy subclass	gene_position:reverse Distance_to_Tss_is:3779 Exon:exon_Position_Number_is:5	ATG	Met	TTG	Leu	none	Non-anonymous
Chr4	7302940	C	T	LOC_Os04g13210	multidrug resistance-associated protein, putative, expressed	gene_position:reverse Distance_to_Tss_is:4625 Exon:exon_Position_Number_is:2	AGC	Ser	AGC	Ser	none	Anonymous
Chr4	7573049	G	T	LOC_Os04g13560	retrotransposon protein, putative, unclassified	gene_position:reverse Distance_to_Tss_is:2965 Exon:exon_Position_Number_is:3	CAC	His	CAC	His	none	Anonymous
Chr4	7577299	A	T	LOC_Os04g13570	retrotransposon protein, putative, Ty3-gypsy subclass	gene_position:reverse Distance_to_Tss_is:229 Exon:exon_Position_Number_is:1	AAT	Asn	AAT	Asn	none	Anonymous
Chr4	7590094	G	C	LOC_Os04g13590	expressed protein	gene_position:forward Distance_to_Tss_is:1428 Exon:exon_Position_Number_is:3	CGG	Arg	CGG	Arg	none	Anonymous
Chr4	7616339	T	C	LOC_Os04g13640	protein kinase domain containing protein	gene_position:reverse Distance_to_Tss_is:318 Exon:exon_Position_Number_is:1	CTG	Leu	GTG	Val	none	Non-anonymous
Chr4	7675659	A	G	LOC_Os04g13780	retrotransposon protein, putative, Ty3-gypsy subclass	gene_position:reverse Distance_to_Tss_is:3403 Exon:exon_Position_Number_is:3	CCA	Pro	CCC	Pro	none	Anonymous
Chr4	7789465	T	C	LOC_Os04g13950	retrotransposon protein, putative, unclassified	gene_position:forward Distance_to_Tss_is:190 Exon:exon_Position_Number_is:1	CCC	Pro	CCC	Pro	none	Anonymous
Chr4	7969368	T	C	LOC_Os04g14220	disease resistance protein RPM1, putative, expressed	gene_position:reverse Distance_to_Tss_is:9788 Exon:exon_Position_Number_is:2	GAT	Asp	GGT	Gly	none	Non-anonymous
Chr4	8009203	A	C	LOC_Os04g14304	OsWAK30/31 - OsWAK receptor-like protein OsWAK-RLP, expressed	gene_position:forward Distance_to_Tss_is:4911 Exon:exon_Position_Number_is:2	TGC	Cys	CGC	Arg	none	Non-anonymous
Chr4	8846618	T	C	LOC_Os04g16290	retrotransposon protein, putative, unclassified	gene_position:forward Distance_to_Tss_is:352 Exon:exon_Position_Number_is:1	ACC	Thr	ACC	Thr	none	Anonymous
Chr4	9380682	A	C	LOC_Os04g17130	retrotransposon protein, putative, unclassified	gene_position:reverse Distance_to_Tss_is:2718 Exon:exon_Position_Number_is:4	GTG	Val	GGG	Gly	none	Non-anonymous
Chr4	9380701	C	A	LOC_Os04g17130	retrotransposon protein, putative, unclassified	gene_position:reverse Distance_to_Tss_is:2699 Exon:exon_Position_Number_is:4	ACA	Thr	TCA	Ser	none	Non-anonymous
Chr4	9419884	G	C	LOC_Os04g17190	transposon protein, putative, Mutator sub-class	gene_position:forward Distance_to_Tss_is:233 Exon:exon_Position_Number_is:1	TAT	Tyr	TAC	Tyr	none	Anonymous
Chr4	9598159	T	C	LOC_Os04g17574	retrotransposon, putative, centromere-specific	gene_position:forward Distance_to_Tss_is:3288 Exon:exon_Position_Number_is:5	CAC	His	CAC	His	none	Anonymous
Chr4	10244400	C	T	LOC_Os04g18570	retrotransposon protein, putative, unclassified	gene_position:forward Distance_to_Tss_is:1158 Exon:exon_Position_Number_is:3	GAA	Glu	GTA	Val	none	Non-anonymous
Chr4	10287096	G	A	LOC_Os04g18620	retrotransposon protein, putative, unclassified	gene_position:reverse Distance_to_Tss_is:2840 Exon:exon_Position_Number_is:5	GAT	Asp	TAT	Tyr	none	Non-anonymous
Chr4	10534545	A	G	LOC_Os04g18980	retrotransposon protein, putative, unclassified	gene_position:reverse Distance_to_Tss_is:10038 Exon:exon_Position_Number_is:10	TTC	Phe	TTC	Phe	none	Anonymous
Chr4	10675899	A	G	LOC_Os04g19240	transposon protein, putative, CACTA, En/Spm sub-class	gene_position:forward Distance_to_Tss_is:2108 Exon:exon_Position_Number_is:3	CCA	Pro	GCA	Ala	none	Non-anonymous
Chr4	10741165	A	G	LOC_Os04g19320	retrotransposon protein, putative, unclassified	gene_position:forward Distance_to_Tss_is:486 Exon:exon_Position_Number_is:1	CGA	Arg	GGA	Gly	none	Non-anonymous
Chr4	11705542	A	C	LOC_Os04g20870	retrotransposon protein, putative, unclassified	gene_position:forward Distance_to_Tss_is:865 Exon:exon_Position_Number_is:2	GCT	Ala	GCT	Ala	none	Anonymous
Chr4	11705556	G	T	LOC_Os04g20870	retrotransposon protein, putative, unclassified	gene_position:forward Distance_to_Tss_is:879 Exon:exon_Position_Number_is:2	GAT	Asp	TAT	Tyr	none	Non-anonymous
Chr4	12298340	C	T	LOC_Os04g21750	retrotransposon protein, putative, Ty3-gypsy subclass	gene_position:forward Distance_to_Tss_is:1721 Exon:exon_Position_Number_is:4	TCT	Ser	TTT	Phe	none	Non-anonymous
Chr4	12491864	T	C	LOC_Os04g22080	retrotransposon protein, putative, unclassified	gene_position:reverse Distance_to_Tss_is:3763 Exon:exon_Position_Number_is:4	TTC	Phe	GTC	Val	none	Non-anonymous
Chr4	12491936	T	G	LOC_Os04g22080	retrotransposon protein, putative, unclassified	gene_position:reverse Distance_to_Tss_is:3691 Exon:exon_Position_Number_is:4	CTC	Leu	CTC	Leu	none	Anonymous
Chr4	12682205	G	T	LOC_Os04g22400	retrotransposon protein, putative, Ty1-copia subclass	gene_position:forward Distance_to_Tss_is:6009 Exon:exon_Position_Number_is:9	TAT	Tyr	TAT	Tyr	none	Anonymous
Chr4	12769215	A	G	LOC_Os04g22570	retrotransposon protein, putative, unclassified	gene_position:reverse Distance_to_Tss_is:3358 Exon:exon_Position_Number_is:5	ATG	Met	CTG	Leu	none	Non-anonymous
Chr4	12937927	C	G	LOC_Os04g22850	transposon protein, putative, CACTA, En/Spm sub-class	gene_position:reverse Distance_to_Tss_is:2563 Exon:exon_Position_Number_is:6	ACG	Thr	ACC	Thr	none	Anonymous
Chr4	13204389	G	A	LOC_Os04g23210	expressed protein	gene_position:forward Distance_to_Tss_is:11514 Exon:exon_Position_Number_is:20	CTC	Leu	CAC	His	none	Non-anonymous
Chr4	13589342	C	T	LOC_Os04g23780	retrotransposon protein, putative, unclassified	gene_position:forward Distance_to_Tss_is:2710 Exon:exon_Position_Number_is:7	ACA	Thr	ACT	Thr	none	Anonymous
Chr4	13637223	C	T	LOC_Os04g23890	AGC_PVPK_like_kin82y.10 - ACG kinases include homologs to PKA, PKG and PKC, expressed	gene_position:reverse Distance_to_Tss_is:8346 Exon:exon_Position_Number_is:13	TTA	Leu	TAA	***	none	Non-anonymous
Chr4	13702453	A	G	LOC_Os04g23990	retrotransposon, putative, centromere-specific	gene_position:reverse Distance_to_Tss_is:2051 Exon:exon_Position_Number_is:3	GAT	Asp	CAT	His	none	Non-anonymous
Chr4	14164598	A	G	LOC_Os04g24690	transposon protein, putative, CACTA, En/Spm sub-class	gene_position:reverse Distance_to_Tss_is:3056 Exon:exon_Position_Number_is:4	GGT	Gly	GGC	Gly	none	Anonymous
Chr4	14225804	T	G	LOC_Os04g24780	retrotransposon protein, putative, Ty3-gypsy subclass	gene_position:forward Distance_to_Tss_is:388 Exon:exon_Position_Number_is:1	ACG	Thr	AGG	Arg	none	Non-anonymous
Chr4	14250224	G	A	LOC_Os04g24810	OsMADS83 - MADS-box family gene with M-gamma type-box	gene_position:forward Distance_to_Tss_is:347 Exon:exon_Position_Number_is:1	GCC	Ala	GCA	Ala	none	Anonymous
Chr4	14356163	C	T	LOC_Os04g24940	hypothetical protein	gene_position:forward Distance_to_Tss_is:1675 Exon:exon_Position_Number_is:4	TTG	Leu	TTG	Leu	none	Anonymous
Chr4	14616728	C	T	LOC_Os04g25300	transposon protein, putative, unclassified	gene_position:reverse Distance_to_Tss_is:565 Exon:exon_Position_Number_is:1	AAA	Lys	AAA	Lys	none	Anonymous
Chr4	14706580	T	C	LOC_Os04g25400	uncharacterized protein all1601, putative, expressed	gene_position:forward Distance_to_Tss_is:4465 Exon:exon_Position_Number_is:15	AAA	Lys	CAA	Gln	none	Non-anonymous
Chr4	14753757	C	G	LOC_Os04g25470	retrotransposon protein, putative, unclassified	gene_position:forward Distance_to_Tss_is:763 Exon:exon_Position_Number_is:1	CCG	Pro	CGG	Arg	none	Non-anonymous
Chr4	14754168	A	G	LOC_Os04g25470	retrotransposon protein, putative, unclassified	gene_position:forward Distance_to_Tss_is:1174 Exon:exon_Position_Number_is:1	GGA	Gly	GGA	Gly	none	Anonymous
Chr4	14754193	T	C	LOC_Os04g25470	retrotransposon protein, putative, unclassified	gene_position:forward Distance_to_Tss_is:1199 Exon:exon_Position_Number_is:1	GAT	Asp	GAC	Asp	none	Anonymous
Chr4	14755034	G	C	LOC_Os04g25470	retrotransposon protein, putative, unclassified	gene_position:forward Distance_to_Tss_is:2040 Exon:exon_Position_Number_is:2	GCT	Ala	GCC	Ala	none	Anonymous
Chr4	14755039	G	C	LOC_Os04g25470	retrotransposon protein, putative, unclassified	gene_position:forward Distance_to_Tss_is:2045 Exon:exon_Position_Number_is:2	ACT	Thr	ACT	Thr	none	Anonymous
Chr4	14756214	C	T	LOC_Os04g25470	retrotransposon protein, putative, unclassified	gene_position:forward Distance_to_Tss_is:3220 Exon:exon_Position_Number_is:4	CCC	Pro	CCT	Pro	none	Anonymous
Chr4	14758418	C	A	LOC_Os04g25470	retrotransposon protein, putative, unclassified	gene_position:forward Distance_to_Tss_is:5424 Exon:exon_Position_Number_is:9	ACG	Thr	ACG	Thr	none	Anonymous
Chr4	14791337	A	T	LOC_Os04g25520	transposon protein, putative, unclassified	gene_position:forward Distance_to_Tss_is:469 Exon:exon_Position_Number_is:2	TTG	Leu	TTG	Leu	none	Anonymous
Chr4	14791351	T	C	LOC_Os04g25520	transposon protein, putative, unclassified	gene_position:forward Distance_to_Tss_is:483 Exon:exon_Position_Number_is:2	GAA	Glu	CAA	Gln	none	Non-anonymous
Chr4	14792037	C	T	LOC_Os04g25520	transposon protein, putative, unclassified	gene_position:forward Distance_to_Tss_is:1169 Exon:exon_Position_Number_is:2	AGT	Ser	AGT	Ser	none	Anonymous
Chr4	14812526	C	T	LOC_Os04g25570	protein phosphatase 2C, putative, expressed	gene_position:reverse Distance_to_Tss_is:4963 Exon:exon_Position_Number_is:5	GCC	Ala	GCA	Ala	none	Anonymous
Chr4	14812641	C	T	LOC_Os04g25570	protein phosphatase 2C, putative, expressed	gene_position:reverse Distance_to_Tss_is:4848 Exon:exon_Position_Number_is:5	CGT	Arg	CAT	His	none	Non-anonymous
Chr4	14815450	G	C	LOC_Os04g25570	protein phosphatase 2C, putative, expressed	gene_position:reverse Distance_to_Tss_is:2039 Exon:exon_Position_Number_is:2	GAG	Glu	GGG	Gly	none	Non-anonymous
Chr4	15379621	C	A	LOC_Os04g26400	hypothetical protein	gene_position:reverse Distance_to_Tss_is:224 Exon:exon_Position_Number_is:1	AGC	Ser	AGT	Ser	none	Anonymous
Chr4	15387309	T	C	LOC_Os04g26400	hypothetical protein	gene_position:reverse Distance_to_Tss_is:1215 Exon:exon_Position_Number_is:5	GGA	Gly	GGA	Gly	none	Anonymous
Chr4	15617602	C	G	LOC_Os04g26750	retrotransposon protein, putative, unclassified	gene_position:forward Distance_to_Tss_is:14 Exon:exon_Position_Number_is:1	CCA	Pro	CCG	Pro	none	Anonymous
Chr4	15617615	G	A	LOC_Os04g26750	retrotransposon protein, putative, unclassified	gene_position:forward Distance_to_Tss_is:27 Exon:exon_Position_Number_is:1	AAG	Lys	AAG	Lys	none	Anonymous
Chr4	15618705	G	A	LOC_Os04g26750	retrotransposon protein, putative, unclassified	gene_position:forward Distance_to_Tss_is:1117 Exon:exon_Position_Number_is:5	GGG	Gly	AGG	Arg	none	Non-anonymous
Chr4	15618751	T	C	LOC_Os04g26750	retrotransposon protein, putative, unclassified	gene_position:forward Distance_to_Tss_is:1163 Exon:exon_Position_Number_is:5	TGG	Trp	TCG	Ser	none	Non-anonymous
Chr4	15618783	A	G	LOC_Os04g26750	retrotransposon protein, putative, unclassified	gene_position:forward Distance_to_Tss_is:1195 Exon:exon_Position_Number_is:5	TAC	Tyr	GAC	Asp	none	Non-anonymous
Chr4	15618919	C	T	LOC_Os04g26750	retrotransposon protein, putative, unclassified	gene_position:forward Distance_to_Tss_is:1331 Exon:exon_Position_Number_is:6	CCT	Pro	TCT	Ser	none	Non-anonymous
Chr4	15618983	C	A	LOC_Os04g26750	retrotransposon protein, putative, unclassified	gene_position:forward Distance_to_Tss_is:1395 Exon:exon_Position_Number_is:6	GCA	Ala	GAA	Glu	none	Non-anonymous
Chr4	15619008	A	G	LOC_Os04g26750	retrotransposon protein, putative, unclassified	gene_position:forward Distance_to_Tss_is:1420 Exon:exon_Position_Number_is:6	ATG	Met	ATG	Met	none	Anonymous
Chr4	15619163	T	C	LOC_Os04g26750	retrotransposon protein, putative, unclassified	gene_position:forward Distance_to_Tss_is:1575 Exon:exon_Position_Number_is:6	ATG	Met	ACG	Thr	none	Non-anonymous
Chr4	15622893	T	C	LOC_Os04g26750	retrotransposon protein, putative, unclassified	gene_position:forward Distance_to_Tss_is:5305 Exon:exon_Position_Number_is:10	GAG	Glu	GCG	Ala	none	Non-anonymous
Chr4	15622893	T	C	LOC_Os04g26750	retrotransposon protein, putative, unclassified	gene_position:forward Distance_to_Tss_is:5305 Exon:exon_Position_Number_is:10	GAG	Glu	GCG	Ala	none	Non-anonymous
Chr4	15622908	C	T	LOC_Os04g26750	retrotransposon protein, putative, unclassified	gene_position:forward Distance_to_Tss_is:5320 Exon:exon_Position_Number_is:10	CAA	Gln	CTA	Leu	none	Non-anonymous
Chr4	15622908	C	T	LOC_Os04g26750	retrotransposon protein, putative, unclassified	gene_position:forward Distance_to_Tss_is:5320 Exon:exon_Position_Number_is:10	CAA	Gln	CTA	Leu	none	Non-anonymous
Chr4	15640724	G	A	LOC_Os04g26790	eukaryotic aspartyl protease domain containing protein, expressed	gene_position:reverse Distance_to_Tss_is:3828 Exon:exon_Position_Number_is:4	GTA	Val	GTA	Val	none	Anonymous
Chr4	15640846	A	T	LOC_Os04g26790	eukaryotic aspartyl protease domain containing protein, expressed	gene_position:reverse Distance_to_Tss_is:3706 Exon:exon_Position_Number_is:4	TCA	Ser	TCA	Ser	none	Anonymous
Chr4	15640881	C	T	LOC_Os04g26790	eukaryotic aspartyl protease domain containing protein, expressed	gene_position:reverse Distance_to_Tss_is:3671 Exon:exon_Position_Number_is:4	ATT	Ile	ATT	Ile	none	Anonymous
Chr4	15677282	C	T	LOC_Os04g26834	eukaryotic aspartyl protease domain containing protein, expressed	gene_position:reverse Distance_to_Tss_is:4536 Exon:exon_Position_Number_is:6	GGT	Gly	GAT	Asp	none	Non-anonymous
Chr4	15720435	T	A	LOC_Os04g26870	oxidoreductase, aldo/keto reductase family protein, putative, expressed	gene_position:forward Distance_to_Tss_is:3587 Exon:exon_Position_Number_is:3	GAA	Glu	GAA	Glu	none	Anonymous
Chr4	15721488	T	C	LOC_Os04g26870	oxidoreductase, aldo/keto reductase family protein, putative, expressed	gene_position:forward Distance_to_Tss_is:4640 Exon:exon_Position_Number_is:5	TCT	Ser	TCT	Ser	none	Anonymous
Chr4	15721588	A	G	LOC_Os04g26870	oxidoreductase, aldo/keto reductase family protein, putative, expressed	gene_position:forward Distance_to_Tss_is:4740 Exon:exon_Position_Number_is:5	GAG	Glu	GAG	Glu	none	Anonymous
Chr4	15726016	G	A	LOC_Os04g26880	transposon protein, putative, unclassified	gene_position:reverse Distance_to_Tss_is:5710 Exon:exon_Position_Number_is:10	CGT	Arg	TGT	Cys	none	Non-anonymous
Chr4	15729671	T	C	LOC_Os04g26880	transposon protein, putative, unclassified	gene_position:reverse Distance_to_Tss_is:2055 Exon:exon_Position_Number_is:3	TGG	Trp	GGG	Gly	none	Non-anonymous
Chr4	15730335	G	A	LOC_Os04g26880	transposon protein, putative, unclassified	gene_position:reverse Distance_to_Tss_is:1391 Exon:exon_Position_Number_is:3	GGC	Gly	GGT	Gly	none	Anonymous
Chr4	15731086	G	C	LOC_Os04g26880	transposon protein, putative, unclassified	gene_position:reverse Distance_to_Tss_is:640 Exon:exon_Position_Number_is:2	GTT	Val	GGT	Gly	none	Non-anonymous
Chr4	15731508	A	G	LOC_Os04g26880	transposon protein, putative, unclassified	gene_position:reverse Distance_to_Tss_is:218 Exon:exon_Position_Number_is:1	AAG	Lys	AAC	Asn	none	Non-anonymous
Chr4	15739515	T	C	LOC_Os04g26900	conserved hypothetical protein	gene_position:forward Distance_to_Tss_is:4163 Exon:exon_Position_Number_is:5	CAC	His	CAC	His	none	Anonymous
Chr4	15765162	C	G	LOC_Os04g26940	retrotransposon protein, putative, unclassified	gene_position:reverse Distance_to_Tss_is:757 Exon:exon_Position_Number_is:2	GAG	Glu	GCG	Ala	none	Non-anonymous
Chr4	15765870	T	C	LOC_Os04g26940	retrotransposon protein, putative, unclassified	gene_position:reverse Distance_to_Tss_is:49 Exon:exon_Position_Number_is:1	CGC	Arg	CGC	Arg	none	Anonymous
Chr4	15766871	C	A	LOC_Os04g26950	retrotransposon protein, putative, unclassified	gene_position:reverse Distance_to_Tss_is:1861 Exon:exon_Position_Number_is:4	GCC	Ala	TCC	Ser	none	Non-anonymous
Chr4	15766919	G	A	LOC_Os04g26950	retrotransposon protein, putative, unclassified	gene_position:reverse Distance_to_Tss_is:1813 Exon:exon_Position_Number_is:4	GAG	Glu	TAG	***	none	Non-anonymous
Chr4	15766968	G	A	LOC_Os04g26950	retrotransposon protein, putative, unclassified	gene_position:reverse Distance_to_Tss_is:1764 Exon:exon_Position_Number_is:4	GAT	Asp	GAT	Asp	none	Anonymous
Chr4	15767055	T	C	LOC_Os04g26950	retrotransposon protein, putative, unclassified	gene_position:reverse Distance_to_Tss_is:1677 Exon:exon_Position_Number_is:4	TAC	Tyr	TAG	***	none	Non-anonymous
Chr4	15767091	A	G	LOC_Os04g26950	retrotransposon protein, putative, unclassified	gene_position:reverse Distance_to_Tss_is:1641 Exon:exon_Position_Number_is:4	GTG	Val	GTC	Val	none	Anonymous
Chr4	15767253	C	G	LOC_Os04g26950	retrotransposon protein, putative, unclassified	gene_position:reverse Distance_to_Tss_is:1479 Exon:exon_Position_Number_is:4	CCA	Pro	CCC	Pro	none	Anonymous
Chr4	15773228	G	A	LOC_Os04g26960	terpene synthase, putative, expressed	gene_position:forward Distance_to_Tss_is:1755 Exon:exon_Position_Number_is:4	GAG	Glu	AAG	Lys	none	Non-anonymous
Chr4	15776355	A	C	LOC_Os04g26960	terpene synthase, putative, expressed	gene_position:forward Distance_to_Tss_is:4882 Exon:exon_Position_Number_is:6	GAT	Asp	GAC	Asp	none	Anonymous
Chr4	15776383	T	C	LOC_Os04g26960	terpene synthase, putative, expressed	gene_position:forward Distance_to_Tss_is:4910 Exon:exon_Position_Number_is:6	GAG	Glu	CAG	Gln	none	Non-anonymous
Chr4	15785001	A	T	LOC_Os04g26980	terpene synthase, putative	gene_position:reverse Distance_to_Tss_is:744 Exon:exon_Position_Number_is:2	GAA	Glu	GAA	Glu	none	Anonymous
Chr4	15839771	T	C	LOC_Os04g27070	terpene synthase, putative, expressed	gene_position:reverse Distance_to_Tss_is:196 Exon:exon_Position_Number_is:1	GAA	Glu	GGA	Gly	none	Non-anonymous
Chr4	15947116	T	G	LOC_Os04g27280	retrotransposon protein, putative, Ty1-copia subclass	gene_position:reverse Distance_to_Tss_is:818 Exon:exon_Position_Number_is:2	GTT	Val	CTT	Leu	none	Non-anonymous
Chr4	16042353	G	A	LOC_Os04g27430	terpene synthase, putative	gene_position:reverse Distance_to_Tss_is:4299 Exon:exon_Position_Number_is:6	GTG	Val	TTG	Leu	none	Non-anonymous
Chr4	16079541	G	C	LOC_Os04g27490	retrotransposon protein, putative, Ty3-gypsy subclass	gene_position:forward Distance_to_Tss_is:5700 Exon:exon_Position_Number_is:4	GAA	Glu	CAA	Gln	none	Non-anonymous
Chr4	16112526	G	T	LOC_Os04g27540	terpene synthase, putative	gene_position:reverse Distance_to_Tss_is:2640 Exon:exon_Position_Number_is:6	GAG	Glu	GAA	Glu	exon start	Anonymous
Chr4	16112786	C	T	LOC_Os04g27540	terpene synthase, putative	gene_position:reverse Distance_to_Tss_is:2380 Exon:exon_Position_Number_is:5	TTT	Phe	ATT	Ile	none	Non-anonymous
Chr4	16159844	T	C	LOC_Os04g27620	expressed protein	gene_position:reverse Distance_to_Tss_is:268 Exon:exon_Position_Number_is:2	GAT	Asp	GAG	Glu	none	Non-anonymous
Chr4	16162911	G	T	LOC_Os04g27630	retrotransposon protein, putative, unclassified	gene_position:forward Distance_to_Tss_is:2481 Exon:exon_Position_Number_is:5	TTG	Leu	TTG	Leu	none	Anonymous
Chr4	16365088	A	C	LOC_Os04g28010	expressed protein	gene_position:forward Distance_to_Tss_is:917 Exon:exon_Position_Number_is:2	GGC	Gly	GCC	Ala	none	Non-anonymous
Chr4	16366596	A	G	LOC_Os04g28010	expressed protein	gene_position:forward Distance_to_Tss_is:2425 Exon:exon_Position_Number_is:3	GGG	Gly	GGG	Gly	none	Anonymous
Chr4	16367653	C	T	LOC_Os04g28010	expressed protein	gene_position:forward Distance_to_Tss_is:1036 Exon:exon_Position_Number_is:1	GCC	Ala	GCT	Ala	none	Anonymous
Chr4	16368835	T	C	LOC_Os04g28010	expressed protein	gene_position:forward Distance_to_Tss_is:4664 Exon:exon_Position_Number_is:7	GCT	Ala	CCT	Pro	none	Non-anonymous
Chr4	16368932	A	G	LOC_Os04g28010	expressed protein	gene_position:forward Distance_to_Tss_is:4761 Exon:exon_Position_Number_is:7	GAA	Glu	GGA	Gly	none	Non-anonymous
Chr4	16369147	T	C	LOC_Os04g28010	expressed protein	gene_position:forward Distance_to_Tss_is:4976 Exon:exon_Position_Number_is:8	TTG	Leu	CTG	Leu	none	Anonymous
Chr4	16370173	T	C	LOC_Os04g28010	expressed protein	gene_position:forward Distance_to_Tss_is:6002 Exon:exon_Position_Number_is:10	ACG	Thr	CCG	Pro	none	Non-anonymous
Chr4	16383194	A	T	LOC_Os04g28040	expressed protein	gene_position:forward Distance_to_Tss_is:1968 Exon:exon_Position_Number_is:4	AAC	Asn	ATC	Ile	none	Non-anonymous
Chr4	16402010	A	G	LOC_Os04g28074	hypothetical protein	gene_position:forward Distance_to_Tss_is:2313 Exon:exon_Position_Number_is:3	CGG	Arg	GGG	Gly	none	Non-anonymous
Chr4	16402102	G	T	LOC_Os04g28074	hypothetical protein	gene_position:forward Distance_to_Tss_is:2405 Exon:exon_Position_Number_is:3	GCT	Ala	GCT	Ala	none	Anonymous
Chr4	16410826	T	G	LOC_Os04g28090	MYB family transcription factor, putative, expressed	gene_position:forward Distance_to_Tss_is:2916 Exon:exon_Position_Number_is:2	CCA	Pro	CGA	Arg	none	Non-anonymous
Chr4	16410988	G	A	LOC_Os04g28090	MYB family transcription factor, putative, expressed	gene_position:forward Distance_to_Tss_is:3078 Exon:exon_Position_Number_is:2	TCC	Ser	TAC	Tyr	none	Non-anonymous
Chr4	16411126	G	A	LOC_Os04g28090	MYB family transcription factor, putative, expressed	gene_position:forward Distance_to_Tss_is:3216 Exon:exon_Position_Number_is:2	TAT	Tyr	TAT	Tyr	none	Anonymous
Chr4	16411468	G	A	LOC_Os04g28090	MYB family transcription factor, putative, expressed	gene_position:forward Distance_to_Tss_is:3558 Exon:exon_Position_Number_is:2	GAA	Glu	GAA	Glu	none	Anonymous
Chr4	16468125	T	C	LOC_Os04g28170	expressed protein	gene_position:reverse Distance_to_Tss_is:2499 Exon:exon_Position_Number_is:5	CAG	Gln	CGG	Arg	none	Non-anonymous
Chr4	16965731	G	A	LOC_Os04g28910	retrotransposon protein, putative, unclassified	gene_position:forward Distance_to_Tss_is:786 Exon:exon_Position_Number_is:1	TCA	Ser	ACA	Thr	none	Non-anonymous
Chr4	16967415	C	T	LOC_Os04g28910	retrotransposon protein, putative, unclassified	gene_position:forward Distance_to_Tss_is:2470 Exon:exon_Position_Number_is:3	CAA	Gln	TAA	***	none	Non-anonymous
Chr4	16980084	G	T	LOC_Os04g28930	retrotransposon protein, putative, unclassified	gene_position:forward Distance_to_Tss_is:583 Exon:exon_Position_Number_is:2	GGG	Gly	GTG	Val	none	Non-anonymous
Chr4	16980699	A	G	LOC_Os04g28930	retrotransposon protein, putative, unclassified	gene_position:forward Distance_to_Tss_is:1198 Exon:exon_Position_Number_is:4	ACA	Thr	ACG	Thr	none	Anonymous
Chr4	17112450	G	A	LOC_Os04g29140	retrotransposon protein, putative, unclassified	gene_position:reverse Distance_to_Tss_is:1026 Exon:exon_Position_Number_is:1	CAG	Gln	TAG	***	none	Non-anonymous
Chr4	17141315	C	G	LOC_Os04g29200	retrotransposon protein, putative, unclassified	gene_position:reverse Distance_to_Tss_is:664 Exon:exon_Position_Number_is:3	GCG	Ala	CCG	Pro	none	Non-anonymous
Chr4	17141609	G	C	LOC_Os04g29200	retrotransposon protein, putative, unclassified	gene_position:reverse Distance_to_Tss_is:370 Exon:exon_Position_Number_is:2	GCC	Ala	GGC	Gly	none	Non-anonymous
Chr4	17229743	T	C	LOC_Os04g29320	transposon protein, putative, CACTA, En/Spm sub-class	gene_position:reverse Distance_to_Tss_is:839 Exon:exon_Position_Number_is:2	TTT	Phe	TTG	Leu	none	Non-anonymous
Chr4	17237673	T	C	LOC_Os04g29330	retrotransposon protein, putative, Ty3-gypsy subclass	gene_position:forward Distance_to_Tss_is:5471 Exon:exon_Position_Number_is:4	GCT	Ala	GCT	Ala	none	Anonymous
Chr4	17280236	T	C	LOC_Os04g29370	transposon protein, putative, CACTA, En/Spm sub-class	gene_position:reverse Distance_to_Tss_is:2053 Exon:exon_Position_Number_is:2	TTT	Phe	TGT	Cys	none	Non-anonymous
Chr4	17322715	G	A	LOC_Os04g29424	retrotransposon protein, putative, LINE subclass	gene_position:reverse Distance_to_Tss_is:1538 Exon:exon_Position_Number_is:2	ATA	Ile	ATA	Ile	none	Anonymous
Chr4	17333436	C	T	LOC_Os04g29440	transposon protein, putative, CACTA, En/Spm sub-class	gene_position:reverse Distance_to_Tss_is:2610 Exon:exon_Position_Number_is:5	CCT	Pro	CAT	His	none	Non-anonymous
Chr4	17333983	G	A	LOC_Os04g29440	transposon protein, putative, CACTA, En/Spm sub-class	gene_position:reverse Distance_to_Tss_is:2063 Exon:exon_Position_Number_is:4	GAG	Glu	GAT	Asp	none	Non-anonymous
Chr4	17352653	G	A	LOC_Os04g29469	retrotransposon protein, putative, unclassified	gene_position:forward Distance_to_Tss_is:7716 Exon:exon_Position_Number_is:7	CTG	Leu	CAG	Gln	none	Non-anonymous
Chr4	17352755	A	G	LOC_Os04g29469	retrotransposon protein, putative, unclassified	gene_position:forward Distance_to_Tss_is:7818 Exon:exon_Position_Number_is:7	CCG	Pro	CGG	Arg	none	Non-anonymous
Chr4	17353766	A	T	LOC_Os04g29469	retrotransposon protein, putative, unclassified	gene_position:forward Distance_to_Tss_is:8829 Exon:exon_Position_Number_is:10	CAG	Gln	CAT	His	none	Non-anonymous
Chr4	17354557	G	A	LOC_Os04g29469	retrotransposon protein, putative, unclassified	gene_position:forward Distance_to_Tss_is:9620 Exon:exon_Position_Number_is:11	AGG	Arg	AGA	Arg	none	Anonymous
Chr4	17355119	A	G	LOC_Os04g29469	retrotransposon protein, putative, unclassified	gene_position:forward Distance_to_Tss_is:10182 Exon:exon_Position_Number_is:11	CAA	Gln	GAA	Glu	none	Non-anonymous
Chr4	17366722	G	A	LOC_Os04g29520	retrotransposon protein, putative, unclassified	gene_position:forward Distance_to_Tss_is:106 Exon:exon_Position_Number_is:1	ATG	Met	AAG	Lys	none	Non-anonymous
Chr4	17367129	T	G	LOC_Os04g29520	retrotransposon protein, putative, unclassified	gene_position:forward Distance_to_Tss_is:513 Exon:exon_Position_Number_is:1	GCA	Ala	GCA	Ala	none	Anonymous
Chr4	17367349	T	C	LOC_Os04g29520	retrotransposon protein, putative, unclassified	gene_position:forward Distance_to_Tss_is:733 Exon:exon_Position_Number_is:1	TCT	Ser	TCT	Ser	none	Anonymous
Chr4	17367760	A	G	LOC_Os04g29520	retrotransposon protein, putative, unclassified	gene_position:forward Distance_to_Tss_is:1144 Exon:exon_Position_Number_is:1	GAA	Glu	GGA	Gly	none	Non-anonymous
Chr4	17368483	A	G	LOC_Os04g29520	retrotransposon protein, putative, unclassified	gene_position:forward Distance_to_Tss_is:1867 Exon:exon_Position_Number_is:1	CAA	Gln	CGA	Arg	none	Non-anonymous
Chr4	17369050	G	A	LOC_Os04g29520	retrotransposon protein, putative, unclassified	gene_position:forward Distance_to_Tss_is:2434 Exon:exon_Position_Number_is:2	GAA	Glu	GAA	Glu	none	Anonymous
Chr4	17370478	C	T	LOC_Os04g29530	retrotransposon protein, putative, unclassified	gene_position:reverse Distance_to_Tss_is:3420 Exon:exon_Position_Number_is:6	ATG	Met	ATA	Ile	none	Non-anonymous
Chr4	17370498	G	A	LOC_Os04g29530	retrotransposon protein, putative, unclassified	gene_position:reverse Distance_to_Tss_is:3400 Exon:exon_Position_Number_is:6	TCA	Ser	TCA	Ser	none	Anonymous
Chr4	17413343	C	G	LOC_Os04g29580	OsWAK37 - OsWAK short gene, expressed	gene_position:forward Distance_to_Tss_is:312 Exon:exon_Position_Number_is:1	GTG	Val	GGG	Gly	none	Non-anonymous
Chr4	17416597	C	A	LOC_Os04g29580	OsWAK37 - OsWAK short gene, expressed	gene_position:forward Distance_to_Tss_is:3566 Exon:exon_Position_Number_is:3	GAA	Glu	GAA	Glu	none	Anonymous
Chr4	17463327	C	T	LOC_Os04g29630	transposon protein, putative, unclassified	gene_position:reverse Distance_to_Tss_is:3695 Exon:exon_Position_Number_is:4	TGG	Trp	AGG	Arg	none	Non-anonymous
Chr4	17471554	T	C	LOC_Os04g29640	retrotransposon protein, putative, Ty3-gypsy subclass	gene_position:forward Distance_to_Tss_is:37 Exon:exon_Position_Number_is:1	CCT	Pro	CCT	Pro	none	Anonymous
Chr4	17471933	G	A	LOC_Os04g29640	retrotransposon protein, putative, Ty3-gypsy subclass	gene_position:forward Distance_to_Tss_is:416 Exon:exon_Position_Number_is:1	CTC	Leu	CTA	Leu	none	Anonymous
Chr4	17473304	T	C	LOC_Os04g29650	retrotransposon protein, putative, Ty3-gypsy subclass	gene_position:forward Distance_to_Tss_is:356 Exon:exon_Position_Number_is:2	GAG	Glu	GAC	Asp	none	Non-anonymous
Chr4	17473493	T	C	LOC_Os04g29650	retrotransposon protein, putative, Ty3-gypsy subclass	gene_position:forward Distance_to_Tss_is:545 Exon:exon_Position_Number_is:2	GAC	Asp	GAC	Asp	none	Anonymous
Chr4	17474587	A	G	LOC_Os04g29650	retrotransposon protein, putative, Ty3-gypsy subclass	gene_position:forward Distance_to_Tss_is:1639 Exon:exon_Position_Number_is:4	GTT	Val	GTT	Val	none	Anonymous
Chr4	17475853	A	T	LOC_Os04g29650	retrotransposon protein, putative, Ty3-gypsy subclass	gene_position:forward Distance_to_Tss_is:2905 Exon:exon_Position_Number_is:6	GAC	Asp	GTC	Val	none	Non-anonymous
Chr4	17476392	T	C	LOC_Os04g29650	retrotransposon protein, putative, Ty3-gypsy subclass	gene_position:forward Distance_to_Tss_is:3444 Exon:exon_Position_Number_is:6	ATT	Ile	CTT	Leu	none	Non-anonymous
Chr4	17476433	T	C	LOC_Os04g29650	retrotransposon protein, putative, Ty3-gypsy subclass	gene_position:forward Distance_to_Tss_is:3485 Exon:exon_Position_Number_is:6	ACC	Thr	ACC	Thr	none	Anonymous
Chr4	17477245	C	T	LOC_Os04g29650	retrotransposon protein, putative, Ty3-gypsy subclass	gene_position:forward Distance_to_Tss_is:4297 Exon:exon_Position_Number_is:7	ACG	Thr	TCG	Ser	none	Non-anonymous
Chr4	17478135	C	T	LOC_Os04g29660	retrotransposon protein, putative, unclassified	gene_position:reverse Distance_to_Tss_is:2163 Exon:exon_Position_Number_is:7	GAG	Glu	AAG	Lys	none	Non-anonymous
Chr4	17478191	A	C	LOC_Os04g29660	retrotransposon protein, putative, unclassified	gene_position:reverse Distance_to_Tss_is:2107 Exon:exon_Position_Number_is:7	TTA	Leu	TGA	***	none	Non-anonymous
Chr4	17478348	C	T	LOC_Os04g29660	retrotransposon protein, putative, unclassified	gene_position:reverse Distance_to_Tss_is:1950 Exon:exon_Position_Number_is:6	CAC	His	CAA	Gln	none	Non-anonymous
Chr4	17478862	A	G	LOC_Os04g29660	retrotransposon protein, putative, unclassified	gene_position:reverse Distance_to_Tss_is:1436 Exon:exon_Position_Number_is:4	GCG	Ala	CCG	Pro	none	Non-anonymous
Chr4	17480080	T	C	LOC_Os04g29660	retrotransposon protein, putative, unclassified	gene_position:reverse Distance_to_Tss_is:218 Exon:exon_Position_Number_is:1	ATG	Met	ATG	Met	none	Anonymous
Chr4	17554809	A	G	LOC_Os04g29740	OsWAK39 - OsWAK receptor-like protein kinase	gene_position:reverse Distance_to_Tss_is:729 Exon:exon_Position_Number_is:1	GAT	Asp	CAT	His	none	Non-anonymous
Chr4	17555024	C	T	LOC_Os04g29740	OsWAK39 - OsWAK receptor-like protein kinase	gene_position:reverse Distance_to_Tss_is:514 Exon:exon_Position_Number_is:1	TAT	Tyr	TAT	Tyr	none	Anonymous
Chr4	17619095	A	G	LOC_Os04g29840	expressed protein	gene_position:reverse Distance_to_Tss_is:550 Exon:exon_Position_Number_is:1	AAG	Lys	ACG	Thr	none	Non-anonymous
Chr4	17645936	T	C	LOC_Os04g29880	OsWAK41 - OsWAK receptor-like protein OsWAK-RLP	gene_position:reverse Distance_to_Tss_is:685 Exon:exon_Position_Number_is:1	GCA	Ala	GGA	Gly	none	Non-anonymous
Chr4	17646454	G	A	LOC_Os04g29880	OsWAK41 - OsWAK receptor-like protein OsWAK-RLP	gene_position:reverse Distance_to_Tss_is:167 Exon:exon_Position_Number_is:1	TCA	Ser	TCT	Ser	none	Anonymous
Chr4	17646455	C	T	LOC_Os04g29880	OsWAK41 - OsWAK receptor-like protein OsWAK-RLP	gene_position:reverse Distance_to_Tss_is:166 Exon:exon_Position_Number_is:1	TCA	Ser	TAA	***	none	Non-anonymous
Chr4	17646521	G	A	LOC_Os04g29880	OsWAK41 - OsWAK receptor-like protein OsWAK-RLP	gene_position:reverse Distance_to_Tss_is:100 Exon:exon_Position_Number_is:1	CCA	Pro	CTA	Leu	none	Non-anonymous
Chr4	17674342	G	A	LOC_Os04g29930	OsWAK42 - OsWAK receptor-like protein kinase	gene_position:reverse Distance_to_Tss_is:3915 Exon:exon_Position_Number_is:4	GCG	Ala	GCT	Ala	none	Anonymous
Chr4	17674529	G	A	LOC_Os04g29930	OsWAK42 - OsWAK receptor-like protein kinase	gene_position:reverse Distance_to_Tss_is:3728 Exon:exon_Position_Number_is:4	GCC	Ala	GTC	Val	none	Non-anonymous
Chr4	17674882	G	A	LOC_Os04g29930	OsWAK42 - OsWAK receptor-like protein kinase	gene_position:reverse Distance_to_Tss_is:3375 Exon:exon_Position_Number_is:4	AGG	Arg	AGT	Ser	none	Non-anonymous
Chr4	17674921	T	C	LOC_Os04g29930	OsWAK42 - OsWAK receptor-like protein kinase	gene_position:reverse Distance_to_Tss_is:3336 Exon:exon_Position_Number_is:4	TTG	Leu	TTG	Leu	none	Anonymous
Chr4	17675066	A	G	LOC_Os04g29930	OsWAK42 - OsWAK receptor-like protein kinase	gene_position:reverse Distance_to_Tss_is:3191 Exon:exon_Position_Number_is:4	GCA	Ala	GCA	Ala	none	Anonymous
Chr4	17702569	G	A	LOC_Os04g29960	OsWAK43 - OsWAK receptor-like protein kinase, expressed	gene_position:reverse Distance_to_Tss_is:2753 Exon:exon_Position_Number_is:3	GTG	Val	GTG	Val	none	Anonymous
Chr4	17702837	C	T	LOC_Os04g29960	OsWAK43 - OsWAK receptor-like protein kinase, expressed	gene_position:reverse Distance_to_Tss_is:2485 Exon:exon_Position_Number_is:3	GGC	Gly	AGC	Ser	none	Non-anonymous
Chr4	17703092	A	C	LOC_Os04g29960	OsWAK43 - OsWAK receptor-like protein kinase, expressed	gene_position:reverse Distance_to_Tss_is:2230 Exon:exon_Position_Number_is:3	AAT	Asn	GAT	Asp	none	Non-anonymous
Chr4	17703096	T	C	LOC_Os04g29960	OsWAK43 - OsWAK receptor-like protein kinase, expressed	gene_position:reverse Distance_to_Tss_is:2226 Exon:exon_Position_Number_is:3	CCA	Pro	CCG	Pro	none	Anonymous
Chr4	17703407	T	C	LOC_Os04g29960	OsWAK43 - OsWAK receptor-like protein kinase, expressed	gene_position:reverse Distance_to_Tss_is:1915 Exon:exon_Position_Number_is:3	GTT	Val	GTT	Val	none	Anonymous
Chr4	17703466	T	C	LOC_Os04g29960	OsWAK43 - OsWAK receptor-like protein kinase, expressed	gene_position:reverse Distance_to_Tss_is:1856 Exon:exon_Position_Number_is:3	CAC	His	CGC	Arg	none	Non-anonymous
Chr4	17703483	T	C	LOC_Os04g29960	OsWAK43 - OsWAK receptor-like protein kinase, expressed	gene_position:reverse Distance_to_Tss_is:1839 Exon:exon_Position_Number_is:3	AGT	Ser	AGG	Arg	none	Non-anonymous
Chr4	17703668	C	T	LOC_Os04g29960	OsWAK43 - OsWAK receptor-like protein kinase, expressed	gene_position:reverse Distance_to_Tss_is:1654 Exon:exon_Position_Number_is:3	CTC	Leu	ATC	Ile	none	Non-anonymous
Chr4	17704729	C	T	LOC_Os04g29960	OsWAK43 - OsWAK receptor-like protein kinase, expressed	gene_position:reverse Distance_to_Tss_is:593 Exon:exon_Position_Number_is:1	TCC	Ser	TCA	Ser	none	Anonymous
Chr4	17704735	C	T	LOC_Os04g29960	OsWAK43 - OsWAK receptor-like protein kinase, expressed	gene_position:reverse Distance_to_Tss_is:587 Exon:exon_Position_Number_is:1	TGC	Cys	TGA	***	none	Non-anonymous
Chr4	17717045	G	A	LOC_Os04g29990	OsWAK44 - OsWAK receptor-like protein kinase	gene_position:reverse Distance_to_Tss_is:2570 Exon:exon_Position_Number_is:3	GTC	Val	GTT	Val	none	Anonymous
Chr4	17718947	A	G	LOC_Os04g29990	OsWAK44 - OsWAK receptor-like protein kinase	gene_position:reverse Distance_to_Tss_is:668 Exon:exon_Position_Number_is:1	AAC	Asn	AAC	Asn	none	Anonymous
Chr4	17719133	T	G	LOC_Os04g29990	OsWAK44 - OsWAK receptor-like protein kinase	gene_position:reverse Distance_to_Tss_is:482 Exon:exon_Position_Number_is:1	ACC	Thr	ACC	Thr	none	Anonymous
Chr4	17735455	T	G	LOC_Os04g30010	OsWAK45 - OsWAK receptor-like protein kinase, expressed	gene_position:reverse Distance_to_Tss_is:2388 Exon:exon_Position_Number_is:3	CAA	Gln	CCA	Pro	none	Non-anonymous
Chr4	17736053	A	G	LOC_Os04g30010	OsWAK45 - OsWAK receptor-like protein kinase, expressed	gene_position:reverse Distance_to_Tss_is:1790 Exon:exon_Position_Number_is:2	TTC	Phe	TTC	Phe	none	Anonymous
Chr4	17737080	A	G	LOC_Os04g30010	OsWAK45 - OsWAK receptor-like protein kinase, expressed	gene_position:reverse Distance_to_Tss_is:763 Exon:exon_Position_Number_is:1	CCG	Pro	CCG	Pro	none	Anonymous
Chr4	17737107	T	G	LOC_Os04g30010	OsWAK45 - OsWAK receptor-like protein kinase, expressed	gene_position:reverse Distance_to_Tss_is:736 Exon:exon_Position_Number_is:1	TTT	Phe	TCT	Ser	none	Non-anonymous
Chr4	17757857	G	A	LOC_Os04g30040	jacalin-like lectin domain containing protein, expressed	gene_position:forward Distance_to_Tss_is:374 Exon:exon_Position_Number_is:2	GAA	Glu	AAA	Lys	none	Non-anonymous
Chr4	17757890	G	T	LOC_Os04g30040	jacalin-like lectin domain containing protein, expressed	gene_position:forward Distance_to_Tss_is:407 Exon:exon_Position_Number_is:2	GAA	Glu	TAA	***	none	Non-anonymous
Chr4	17764825	G	A	LOC_Os04g30040	jacalin-like lectin domain containing protein, expressed	gene_position:forward Distance_to_Tss_is:7342 Exon:exon_Position_Number_is:5	AAA	Lys	AAA	Lys	none	Anonymous
Chr4	17853152	C	A	LOC_Os04g30200	OsFBL14 - F-box domain and LRR containing protein, expressed	gene_position:forward Distance_to_Tss_is:1433 Exon:exon_Position_Number_is:2	TGC	Cys	TAC	Tyr	none	Non-anonymous
Chr4	17853871	T	C	LOC_Os04g30200	OsFBL14 - F-box domain and LRR containing protein, expressed	gene_position:forward Distance_to_Tss_is:2152 Exon:exon_Position_Number_is:2	TGT	Cys	CGT	Arg	none	Non-anonymous
Chr4	17867084	C	A	LOC_Os04g30230	F-box/LRR-repeat protein 14, putative	gene_position:forward Distance_to_Tss_is:1225 Exon:exon_Position_Number_is:2	TTA	Leu	TAA	***	none	Non-anonymous
Chr4	17900297	G	A	LOC_Os04g30270	protein kinase domain containing protein	gene_position:reverse Distance_to_Tss_is:311 Exon:exon_Position_Number_is:1	AAC	Asn	AAT	Asn	none	Anonymous
Chr4	18170165	A	G	LOC_Os04g30690	NBS type disease resistance protein, putative	gene_position:forward Distance_to_Tss_is:1253 Exon:exon_Position_Number_is:1	ATA	Ile	ATG	Met	none	Non-anonymous
Chr4	18259884	A	C	LOC_Os04g30850	hypothetical protein	gene_position:forward Distance_to_Tss_is:593 Exon:exon_Position_Number_is:4	CAT	His	CCT	Pro	none	Non-anonymous
Chr4	18321783	A	G	LOC_Os04g30930	NB-ARC domain containing protein	gene_position:forward Distance_to_Tss_is:3385 Exon:exon_Position_Number_is:2	CTT	Leu	CGT	Arg	none	Non-anonymous
Chr4	18367880	C	A	LOC_Os04g31020	Os04g0379500	gene_position:forward Distance_to_Tss_is:1478 Exon:exon_Position_Number_is:3	CTG	Leu	CTA	Leu	none	Anonymous
Chr4	18368968	T	C	LOC_Os04g31020	Os04g0379500	gene_position:forward Distance_to_Tss_is:2566 Exon:exon_Position_Number_is:5	ATA	Ile	ACA	Thr	none	Non-anonymous
Chr4	18610392	C	T	LOC_Os04g31400	expressed protein	gene_position:forward Distance_to_Tss_is:2726 Exon:exon_Position_Number_is:3	GGC	Gly	GGT	Gly	none	Anonymous
Chr4	18621491	C	T	LOC_Os04g31420	retrotransposon protein, putative, unclassified	gene_position:reverse Distance_to_Tss_is:2142 Exon:exon_Position_Number_is:3	ATG	Met	ATG	Met	none	Anonymous
Chr4	19052948	A	G	LOC_Os04g32050	transposon protein, putative, unclassified, expressed	gene_position:forward Distance_to_Tss_is:4106 Exon:exon_Position_Number_is:7	TCC	Ser	GCC	Ala	none	Non-anonymous
Chr4	19582239	A	C	LOC_Os04g32750	retrotransposon protein, putative, unclassified	gene_position:reverse Distance_to_Tss_is:1024 Exon:exon_Position_Number_is:1	GAG	Glu	GGG	Gly	none	Non-anonymous
Chr4	19598096	A	T	LOC_Os04g32770	retrotransposon protein, putative, unclassified	gene_position:forward Distance_to_Tss_is:4035 Exon:exon_Position_Number_is:8	CAT	His	CAT	His	none	Anonymous
Chr4	19729282	A	G	LOC_Os04g32940	Leucine Rich Repeat family protein, expressed	gene_position:reverse Distance_to_Tss_is:2411 Exon:exon_Position_Number_is:1	GAT	Asp	GAC	Asp	none	Anonymous
Chr4	19867139	A	G	LOC_Os04g33100	hypothetical protein	gene_position:forward Distance_to_Tss_is:344 Exon:exon_Position_Number_is:2	CCA	Pro	CGA	Arg	none	Non-anonymous
Chr4	19907063	C	T	LOC_Os04g33190	AMP-binding enzyme, putative, expressed	gene_position:forward Distance_to_Tss_is:1268 Exon:exon_Position_Number_is:3	AAG	Lys	TAG	***	none	Non-anonymous
Chr4	19909440	A	G	LOC_Os04g33190	AMP-binding enzyme, putative, expressed	gene_position:forward Distance_to_Tss_is:3645 Exon:exon_Position_Number_is:12	ATG	Met	AGG	Arg	exon end	Non-anonymous
Chr4	19914318	A	G	LOC_Os04g33200	heparan-alpha-glucosaminide N-acetyltransferase, putative, expressed	gene_position:reverse Distance_to_Tss_is:5539 Exon:exon_Position_Number_is:3	CTT	Leu	CTT	Leu	exon start	Anonymous
Chr4	19923851	A	G	LOC_Os04g33210	ERD1 protein, chloroplast precursor, putative, expressed	gene_position:forward Distance_to_Tss_is:1633 Exon:exon_Position_Number_is:2	AAA	Lys	AAG	Lys	none	Anonymous
Chr4	19923860	G	T	LOC_Os04g33210	ERD1 protein, chloroplast precursor, putative, expressed	gene_position:forward Distance_to_Tss_is:1642 Exon:exon_Position_Number_is:2	AAT	Asn	AAT	Asn	none	Anonymous
Chr4	19924087	G	A	LOC_Os04g33210	ERD1 protein, chloroplast precursor, putative, expressed	gene_position:forward Distance_to_Tss_is:1869 Exon:exon_Position_Number_is:3	CGC	Arg	CGA	Arg	none	Anonymous
Chr4	19927672	A	G	LOC_Os04g33210	ERD1 protein, chloroplast precursor, putative, expressed	gene_position:forward Distance_to_Tss_is:5454 Exon:exon_Position_Number_is:11	ACC	Thr	AGC	Ser	none	Non-anonymous
Chr4	19927672	A	G	LOC_Os04g33210	ERD1 protein, chloroplast precursor, putative, expressed	gene_position:forward Distance_to_Tss_is:5454 Exon:exon_Position_Number_is:11	ACC	Thr	AGC	Ser	none	Non-anonymous
Chr4	19928973	A	G	LOC_Os04g33220	SAM domain family protein, expressed	gene_position:reverse Distance_to_Tss_is:2084 Exon:exon_Position_Number_is:4	AGA	Arg	ACA	Thr	none	Non-anonymous
Chr4	19945759	C	T	LOC_Os04g33260	expressed protein	gene_position:reverse Distance_to_Tss_is:4506 Exon:exon_Position_Number_is:6	CCA	Pro	ACA	Thr	none	Non-anonymous
Chr4	19946523	G	C	LOC_Os04g33260	expressed protein	gene_position:reverse Distance_to_Tss_is:3742 Exon:exon_Position_Number_is:5	AAA	Lys	AAG	Lys	none	Anonymous
Chr4	19968934	C	A	LOC_Os04g33300	amino acid kinase, putative, expressed	gene_position:forward Distance_to_Tss_is:2014 Exon:exon_Position_Number_is:5	AGA	Arg	AGA	Arg	none	Anonymous
Chr4	19989268	A	C	LOC_Os04g33320	expressed protein	gene_position:reverse Distance_to_Tss_is:223 Exon:exon_Position_Number_is:2	GAT	Asp	GGT	Gly	none	Non-anonymous
Chr4	20068602	A	T	LOC_Os04g33460	1,4-alpha-glucan-branching enzyme 2, chloroplast precursor, putative, expressed	gene_position:reverse Distance_to_Tss_is:2904 Exon:exon_Position_Number_is:8	AAG	Lys	AAG	Lys	none	Anonymous
Chr4	20290793	G	C	LOC_Os04g33780	OTU-like cysteine protease family protein, putative, expressed	gene_position:forward Distance_to_Tss_is:4828 Exon:exon_Position_Number_is:8	GGT	Gly	GCT	Ala	none	Non-anonymous
Chr4	20355465	A	G	LOC_Os04g33880	HVA22, putative, expressed	gene_position:forward Distance_to_Tss_is:1356 Exon:exon_Position_Number_is:5	GCC	Ala	GGC	Gly	none	Non-anonymous
Chr4	20355537	G	A	LOC_Os04g33880	HVA22, putative, expressed	gene_position:forward Distance_to_Tss_is:1428 Exon:exon_Position_Number_is:5	GGG	Gly	GAG	Glu	none	Non-anonymous
Chr4	20421302	T	G	LOC_Os04g34010	aluminum-activated malate transporter, putative, expressed	gene_position:reverse Distance_to_Tss_is:2883 Exon:exon_Position_Number_is:6	ATG	Met	ATC	Ile	none	Non-anonymous
Chr4	20547454	C	T	LOC_Os04g34190	retrotransposon protein, putative, unclassified	gene_position:reverse Distance_to_Tss_is:3295 Exon:exon_Position_Number_is:4	TTT	Phe	TTA	Leu	none	Non-anonymous
Chr4	20547956	T	C	LOC_Os04g34190	retrotransposon protein, putative, unclassified	gene_position:reverse Distance_to_Tss_is:2793 Exon:exon_Position_Number_is:4	TCT	Ser	TGT	Cys	none	Non-anonymous
Chr4	20549042	T	C	LOC_Os04g34190	retrotransposon protein, putative, unclassified	gene_position:reverse Distance_to_Tss_is:1707 Exon:exon_Position_Number_is:4	ACT	Thr	AGT	Ser	none	Non-anonymous
Chr4	20549897	C	T	LOC_Os04g34190	retrotransposon protein, putative, unclassified	gene_position:reverse Distance_to_Tss_is:852 Exon:exon_Position_Number_is:2	CTG	Leu	CTA	Leu	none	Anonymous
Chr4	20549900	G	A	LOC_Os04g34190	retrotransposon protein, putative, unclassified	gene_position:reverse Distance_to_Tss_is:849 Exon:exon_Position_Number_is:2	GCT	Ala	GCT	Ala	none	Anonymous
Chr4	20550141	T	C	LOC_Os04g34190	retrotransposon protein, putative, unclassified	gene_position:reverse Distance_to_Tss_is:608 Exon:exon_Position_Number_is:2	ATA	Ile	AGA	Arg	none	Non-anonymous
Chr4	20721410	G	T	LOC_Os04g34520	hypothetical protein	gene_position:reverse Distance_to_Tss_is:938 Exon:exon_Position_Number_is:2	AAA	Lys	AAA	Lys	none	Anonymous
Chr4	20770225	A	G	LOC_Os04g34610	expressed protein	gene_position:reverse Distance_to_Tss_is:6159 Exon:exon_Position_Number_is:10	TTC	Phe	CTC	Leu	none	Non-anonymous
Chr4	20930674	G	A	LOC_Os04g34810	transposon protein, putative, Pong sub-class	gene_position:forward Distance_to_Tss_is:597 Exon:exon_Position_Number_is:2	GTG	Val	ATG	Met	none	Non-anonymous
Chr4	21090520	A	G	LOC_Os04g34976	SET domain containing protein, expressed	gene_position:forward Distance_to_Tss_is:4418 Exon:exon_Position_Number_is:10	ACA	Thr	AGA	Arg	none	Non-anonymous
Chr4	21295057	G	T	LOC_Os04g35300	SLL1 protein, putative, expressed	gene_position:reverse Distance_to_Tss_is:1606 Exon:exon_Position_Number_is:2	GGA	Gly	GGA	Gly	none	Anonymous
Chr4	21297331	G	A	LOC_Os04g35305	tetratricopeptide-like helical, putative	gene_position:reverse Distance_to_Tss_is:1667 Exon:exon_Position_Number_is:1	TCT	Ser	TCT	Ser	none	Anonymous
Chr4	21692811	C	A	LOC_Os04g35880	retrotransposon protein, putative, unclassified, expressed	gene_position:reverse Distance_to_Tss_is:3054 Exon:exon_Position_Number_is:6	GAC	Asp	TAC	Tyr	none	Non-anonymous
Chr4	21819681	G	A	LOC_Os04g36050	cleft lip and palate transmembrane protein 1, putative, expressed	gene_position:reverse Distance_to_Tss_is:3457 Exon:exon_Position_Number_is:8	AAA	Lys	TAA	***	none	Non-anonymous
Chr4	21914659	A	G	LOC_Os04g36580	retrotransposon protein, putative, unclassified	gene_position:reverse Distance_to_Tss_is:4236 Exon:exon_Position_Number_is:3	TGG	Trp	TGC	Cys	none	Non-anonymous
Chr4	21916475	C	T	LOC_Os04g36580	retrotransposon protein, putative, unclassified	gene_position:reverse Distance_to_Tss_is:2420 Exon:exon_Position_Number_is:2	GGA	Gly	GAA	Glu	none	Non-anonymous
Chr4	22153270	A	T	LOC_Os04g37530	expressed protein	gene_position:reverse Distance_to_Tss_is:1503 Exon:exon_Position_Number_is:2	AAC	Asn	AAC	Asn	none	Anonymous
Chr4	22190600	G	T	LOC_Os04g37619	zeaxanthin epoxidase, chloroplast precursor, putative, expressed	gene_position:forward Distance_to_Tss_is:6085 Exon:exon_Position_Number_is:13	GAT	Asp	GAT	Asp	none	Anonymous
Chr4	22289520	A	G	LOC_Os04g37810	expressed protein	gene_position:forward Distance_to_Tss_is:2449 Exon:exon_Position_Number_is:2	CTT	Leu	CGT	Arg	none	Non-anonymous
Chr4	22289821	T	C	LOC_Os04g37810	expressed protein	gene_position:forward Distance_to_Tss_is:2750 Exon:exon_Position_Number_is:4	CAA	Gln	CAA	Gln	none	Anonymous
Chr4	22290505	T	C	LOC_Os04g37810	expressed protein	gene_position:forward Distance_to_Tss_is:3434 Exon:exon_Position_Number_is:6	CAG	Gln	CCG	Pro	none	Non-anonymous
Chr4	22290508	C	T	LOC_Os04g37810	expressed protein	gene_position:forward Distance_to_Tss_is:3437 Exon:exon_Position_Number_is:6	ATG	Met	ATG	Met	none	Anonymous
Chr4	22291286	C	T	LOC_Os04g37810	expressed protein	gene_position:forward Distance_to_Tss_is:4215 Exon:exon_Position_Number_is:9	AAT	Asn	AAT	Asn	none	Anonymous
Chr4	22292004	T	A	LOC_Os04g37810	expressed protein	gene_position:forward Distance_to_Tss_is:4933 Exon:exon_Position_Number_is:12	ATG	Met	AAG	Lys	none	Non-anonymous
Chr4	22292742	G	A	LOC_Os04g37810	expressed protein	gene_position:forward Distance_to_Tss_is:5671 Exon:exon_Position_Number_is:14	TCA	Ser	TCA	Ser	none	Anonymous
Chr4	22349831	A	G	LOC_Os04g37904	protein phosphatase 2C, putative, expressed	gene_position:reverse Distance_to_Tss_is:6089 Exon:exon_Position_Number_is:6	AAA	Lys	AAC	Asn	none	Non-anonymous
Chr4	22381164	G	A	LOC_Os04g37940	expressed protein	gene_position:reverse Distance_to_Tss_is:513 Exon:exon_Position_Number_is:2	TCA	Ser	TCT	Ser	none	Anonymous
Chr4	22404027	A	C	LOC_Os04g37960	synaptonemal complex protein 2, putative, expressed	gene_position:forward Distance_to_Tss_is:5688 Exon:exon_Position_Number_is:15	CAA	Gln	CAA	Gln	none	Anonymous
Chr4	22467880	G	A	LOC_Os04g38060	retrotransposon protein, putative, unclassified	gene_position:forward Distance_to_Tss_is:2729 Exon:exon_Position_Number_is:3	GGA	Gly	GAA	Glu	none	Non-anonymous
Chr4	22505000	T	C	LOC_Os04g38120	retrotransposon protein, putative, Ty3-gypsy subclass	gene_position:reverse Distance_to_Tss_is:1899 Exon:exon_Position_Number_is:2	GCT	Ala	GCG	Ala	none	Anonymous
Chr4	22505339	C	T	LOC_Os04g38120	retrotransposon protein, putative, Ty3-gypsy subclass	gene_position:reverse Distance_to_Tss_is:1560 Exon:exon_Position_Number_is:2	ACG	Thr	ACA	Thr	none	Anonymous
Chr4	22505368	G	A	LOC_Os04g38120	retrotransposon protein, putative, Ty3-gypsy subclass	gene_position:reverse Distance_to_Tss_is:1531 Exon:exon_Position_Number_is:2	TCG	Ser	TCG	Ser	none	Anonymous
Chr4	22552477	C	G	LOC_Os04g38200	retrotransposon protein, putative, unclassified	gene_position:forward Distance_to_Tss_is:2187 Exon:exon_Position_Number_is:3	GCA	Ala	GCG	Ala	none	Anonymous
Chr4	23324059	T	G	LOC_Os04g39460	NBS-LRR type disease resistance protein, putative, expressed	gene_position:forward Distance_to_Tss_is:2357 Exon:exon_Position_Number_is:1	CCC	Pro	CCG	Pro	none	Anonymous
Chr4	23504802	A	G	LOC_Os04g39750	retrotransposon protein, putative, unclassified	gene_position:forward Distance_to_Tss_is:404 Exon:exon_Position_Number_is:1	GAC	Asp	GAG	Glu	none	Non-anonymous
Chr4	23509216	A	T	LOC_Os04g39760	retrotransposon protein, putative, unclassified	gene_position:reverse Distance_to_Tss_is:587 Exon:exon_Position_Number_is:2	TCC	Ser	TAC	Tyr	none	Non-anonymous
Chr4	23749455	C	T	LOC_Os04g40240	transposon protein, putative, CACTA, En/Spm sub-class	gene_position:forward Distance_to_Tss_is:336 Exon:exon_Position_Number_is:1	TCT	Ser	TCT	Ser	none	Anonymous
Chr4	23885254	T	C	LOC_Os04g40520	uncharacterized glycosyltransferase, putative, expressed	gene_position:reverse Distance_to_Tss_is:1731 Exon:exon_Position_Number_is:7	GAT	Asp	GGT	Gly	none	Non-anonymous
Chr4	23950533	A	C	LOC_Os04g40660	MA3 domain containing protein, expressed	gene_position:reverse Distance_to_Tss_is:2885 Exon:exon_Position_Number_is:4	AGC	Ser	AGG	Arg	none	Non-anonymous
Chr4	24196086	T	C	LOC_Os04g41110	Rad21 / Rec8 like protein, putative, expressed	gene_position:forward Distance_to_Tss_is:1432 Exon:exon_Position_Number_is:2	ATA	Ile	ACA	Thr	none	Non-anonymous
Chr4	24206580	G	T	LOC_Os04g41130	osFTL6 FT-Like6 homologous to Flowering Locus T gene; contains Pfam profile PF01161: Phosphatidylethanolamine-binding protein, expressed	gene_position:reverse Distance_to_Tss_is:4036 Exon:exon_Position_Number_is:4	TCC	Ser	TCA	Ser	none	Anonymous
Chr4	24372173	G	A	LOC_Os04g41430	retrotransposon protein, putative, unclassified	gene_position:forward Distance_to_Tss_is:59 Exon:exon_Position_Number_is:1	TTT	Phe	TTA	Leu	none	Non-anonymous
Chr4	24372558	G	A	LOC_Os04g41430	retrotransposon protein, putative, unclassified	gene_position:forward Distance_to_Tss_is:444 Exon:exon_Position_Number_is:2	ACA	Thr	ACA	Thr	none	Anonymous
Chr4	26636801	C	A	LOC_Os04g45360	retrotransposon protein, putative, unclassified	gene_position:forward Distance_to_Tss_is:555 Exon:exon_Position_Number_is:2	TTC	Phe	TAC	Tyr	none	Non-anonymous
Chr4	26735183	A	T	LOC_Os04g45490	elongation factor, putative, expressed	gene_position:reverse Distance_to_Tss_is:337 Exon:exon_Position_Number_is:1	GAT	Asp	AAT	Asn	none	Non-anonymous
Chr4	26735207	G	T	LOC_Os04g45490	elongation factor, putative, expressed	gene_position:reverse Distance_to_Tss_is:313 Exon:exon_Position_Number_is:1	TCT	Ser	ACT	Thr	none	Non-anonymous
Chr4	27076012	G	T	LOC_Os04g46020	GATA zinc finger domain containing protein, expressed	gene_position:reverse Distance_to_Tss_is:3417 Exon:exon_Position_Number_is:5	TTT	Phe	ATT	Ile	none	Non-anonymous
Chr4	27338897	A	G	LOC_Os04g46410	AP2 domain containing protein, expressed	gene_position:forward Distance_to_Tss_is:636 Exon:exon_Position_Number_is:1	GGG	Gly	GGG	Gly	none	Anonymous
Chr4	27570179	C	T	LOC_Os04g46840	hypothetical protein	gene_position:forward Distance_to_Tss_is:11 Exon:exon_Position_Number_is:1	AGG	Arg	AGT	Ser	none	Non-anonymous
Chr4	27649479	C	G	LOC_Os04g46940	copper-transporting ATPase 3, putative, expressed	gene_position:forward Distance_to_Tss_is:4844 Exon:exon_Position_Number_is:5	GTG	Val	GTG	Val	none	Anonymous
Chr4	27649611	T	A	LOC_Os04g46940	copper-transporting ATPase 3, putative, expressed	gene_position:forward Distance_to_Tss_is:4976 Exon:exon_Position_Number_is:5	ACT	Thr	ACA	Thr	none	Anonymous
Chr4	27649617	C	G	LOC_Os04g46940	copper-transporting ATPase 3, putative, expressed	gene_position:forward Distance_to_Tss_is:4982 Exon:exon_Position_Number_is:5	AAT	Asn	AAG	Lys	none	Non-anonymous
Chr4	27883961	A	C	LOC_Os04g47270	amine oxidase, putative, expressed	gene_position:reverse Distance_to_Tss_is:1275 Exon:exon_Position_Number_is:1	CCG	Pro	CGG	Arg	none	Non-anonymous
Chr4	27884008	A	C	LOC_Os04g47270	amine oxidase, putative, expressed	gene_position:reverse Distance_to_Tss_is:1228 Exon:exon_Position_Number_is:1	TTG	Leu	TTG	Leu	none	Anonymous
Chr4	28656027	C	G	LOC_Os04g48370	RNA polymerase IV subunit, putative, expressed	gene_position:forward Distance_to_Tss_is:675 Exon:exon_Position_Number_is:4	ACA	Thr	GCA	Ala	none	Non-anonymous
Chr4	28756495	A	C	LOC_Os04g48550	retrotransposon protein, putative, unclassified	gene_position:reverse Distance_to_Tss_is:427 Exon:exon_Position_Number_is:2	ATC	Ile	ATG	Met	none	Non-anonymous
Chr4	28756610	A	C	LOC_Os04g48550	retrotransposon protein, putative, unclassified	gene_position:reverse Distance_to_Tss_is:312 Exon:exon_Position_Number_is:2	AAG	Lys	AGG	Arg	none	Non-anonymous
Chr4	28828542	A	T	LOC_Os04g48660	retrotransposon protein, putative, Ty3-gypsy subclass	gene_position:reverse Distance_to_Tss_is:1669 Exon:exon_Position_Number_is:1	CTC	Leu	CAC	His	none	Non-anonymous
Chr4	29007428	C	G	LOC_Os04g48940	uncharacterized mscS family protein, putative, expressed	gene_position:forward Distance_to_Tss_is:5515 Exon:exon_Position_Number_is:7	ACA	Thr	GCA	Ala	none	Non-anonymous
Chr4	29017817	A	C	LOC_Os04g48970	transposon protein, putative, unclassified, expressed	gene_position:reverse Distance_to_Tss_is:1007 Exon:exon_Position_Number_is:2	GTG	Val	GGG	Gly	none	Non-anonymous
Chr4	29241512	C	T	LOC_Os04g49300	retrotransposon protein, putative, LINE subclass	gene_position:forward Distance_to_Tss_is:2690 Exon:exon_Position_Number_is:4	TGG	Trp	TTG	Leu	none	Non-anonymous
Chr4	29254007	G	A	LOC_Os04g49320	tRNA-splicing endonuclease positive effector-related, putative, expressed	gene_position:reverse Distance_to_Tss_is:2773 Exon:exon_Position_Number_is:4	GGG	Gly	GGT	Gly	none	Anonymous
Chr4	29254043	C	A	LOC_Os04g49320	tRNA-splicing endonuclease positive effector-related, putative, expressed	gene_position:reverse Distance_to_Tss_is:2737 Exon:exon_Position_Number_is:4	ATA	Ile	ATT	Ile	none	Anonymous
Chr4	29403656	A	G	LOC_Os04g49620	DUF581 domain containing protein, expressed	gene_position:reverse Distance_to_Tss_is:1727 Exon:exon_Position_Number_is:2	GAG	Glu	GAC	Asp	none	Non-anonymous
Chr4	29489886	G	T	LOC_Os04g49770	retrotransposon protein, putative, Ty1-copia subclass	gene_position:forward Distance_to_Tss_is:1558 Exon:exon_Position_Number_is:2	AGC	Ser	AGT	Ser	none	Anonymous
Chr4	29494492	T	G	LOC_Os04g49780	transposon protein, putative, CACTA, En/Spm sub-class	gene_position:reverse Distance_to_Tss_is:941 Exon:exon_Position_Number_is:1	GAT	Asp	GAC	Asp	none	Anonymous
Chr4	29499808	G	A	LOC_Os04g49790	retrotransposon protein, putative, Ty1-copia subclass, expressed	gene_position:reverse Distance_to_Tss_is:3028 Exon:exon_Position_Number_is:2	GTG	Val	TTG	Leu	none	Non-anonymous
Chr4	29499827	A	G	LOC_Os04g49790	retrotransposon protein, putative, Ty1-copia subclass, expressed	gene_position:reverse Distance_to_Tss_is:3009 Exon:exon_Position_Number_is:2	ACA	Thr	ACC	Thr	none	Anonymous
Chr4	29501981	C	A	LOC_Os04g49790	retrotransposon protein, putative, Ty1-copia subclass, expressed	gene_position:reverse Distance_to_Tss_is:855 Exon:exon_Position_Number_is:1	CCC	Pro	TCC	Ser	none	Non-anonymous
Chr4	29526308	C	T	LOC_Os04g49840	retrotransposon protein, putative, unclassified	gene_position:reverse Distance_to_Tss_is:1079 Exon:exon_Position_Number_is:3	GCT	Ala	GCA	Ala	none	Anonymous
Chr4	29526733	G	C	LOC_Os04g49840	retrotransposon protein, putative, unclassified	gene_position:reverse Distance_to_Tss_is:654 Exon:exon_Position_Number_is:2	GCT	Ala	GCG	Ala	none	Anonymous
Chr4	29541126	G	A	LOC_Os04g49860	DNA2 - Putative DNA replication helicase 2 protein, expressed	gene_position:forward Distance_to_Tss_is:6712 Exon:exon_Position_Number_is:21	GAG	Glu	GAG	Glu	exon end	Anonymous
Chr4	29541981	T	C	LOC_Os04g49860	DNA2 - Putative DNA replication helicase 2 protein, expressed	gene_position:forward Distance_to_Tss_is:7567 Exon:exon_Position_Number_is:25	CAC	His	CAC	His	none	Anonymous
Chr4	29543464	G	A	LOC_Os04g49860	DNA2 - Putative DNA replication helicase 2 protein, expressed	gene_position:forward Distance_to_Tss_is:9050 Exon:exon_Position_Number_is:31	TTG	Leu	TAG	***	none	Non-anonymous
Chr4	29544044	A	T	LOC_Os04g49860	DNA2 - Putative DNA replication helicase 2 protein, expressed	gene_position:forward Distance_to_Tss_is:9630 Exon:exon_Position_Number_is:32	GTA	Val	GTA	Val	none	Anonymous
Chr4	29573402	T	C	LOC_Os04g49900	ABC transporter family protein, putative, expressed	gene_position:forward Distance_to_Tss_is:3595 Exon:exon_Position_Number_is:3	GCA	Ala	CCA	Pro	none	Non-anonymous
Chr4	29576432	A	G	LOC_Os04g49900	ABC transporter family protein, putative, expressed	gene_position:forward Distance_to_Tss_is:6625 Exon:exon_Position_Number_is:10	GCA	Ala	GCG	Ala	none	Anonymous
Chr4	29585915	T	C	LOC_Os04g49920	sensitivity to red light reduced protein 1, putative	gene_position:reverse Distance_to_Tss_is:2713 Exon:exon_Position_Number_is:5	GCT	Ala	GCT	Ala	none	Anonymous
Chr4	29592460	G	A	LOC_Os04g49930	sensitivity to red light reduced protein 1, putative	gene_position:reverse Distance_to_Tss_is:6004 Exon:exon_Position_Number_is:6	CTT	Leu	CTT	Leu	none	Anonymous
Chr4	29610834	G	A	LOC_Os04g49950	OsFBX150 - F-box domain containing protein, expressed	gene_position:reverse Distance_to_Tss_is:1398 Exon:exon_Position_Number_is:1	GGT	Gly	GGT	Gly	none	Anonymous
Chr4	29610917	T	C	LOC_Os04g49950	OsFBX150 - F-box domain containing protein, expressed	gene_position:reverse Distance_to_Tss_is:1315 Exon:exon_Position_Number_is:1	AAG	Lys	GAG	Glu	none	Non-anonymous
Chr4	29633722	C	A	LOC_Os04g50000	retrotransposon protein, putative, unclassified	gene_position:reverse Distance_to_Tss_is:4232 Exon:exon_Position_Number_is:4	AAT	Asn	AAT	Asn	none	Anonymous
Chr4	29634135	T	C	LOC_Os04g50000	retrotransposon protein, putative, unclassified	gene_position:reverse Distance_to_Tss_is:3819 Exon:exon_Position_Number_is:3	AGG	Arg	GGG	Gly	none	Non-anonymous
Chr4	29636668	T	C	LOC_Os04g50000	retrotransposon protein, putative, unclassified	gene_position:reverse Distance_to_Tss_is:1286 Exon:exon_Position_Number_is:2	AGA	Arg	AGG	Arg	none	Anonymous
Chr4	29636908	A	G	LOC_Os04g50000	retrotransposon protein, putative, unclassified	gene_position:reverse Distance_to_Tss_is:1046 Exon:exon_Position_Number_is:2	AGG	Arg	AGC	Ser	none	Non-anonymous
Chr4	29637777	A	G	LOC_Os04g50000	retrotransposon protein, putative, unclassified	gene_position:reverse Distance_to_Tss_is:177 Exon:exon_Position_Number_is:1	AGG	Arg	CGG	Arg	none	Anonymous
Chr4	29637862	C	A	LOC_Os04g50000	retrotransposon protein, putative, unclassified	gene_position:reverse Distance_to_Tss_is:92 Exon:exon_Position_Number_is:1	CCG	Pro	CCT	Pro	none	Anonymous
Chr4	29673635	C	T	LOC_Os04g50060	GRAS family transcription factor domain containing protein, expressed	gene_position:forward Distance_to_Tss_is:1227 Exon:exon_Position_Number_is:1	CGG	Arg	TGG	Trp	none	Non-anonymous
Chr4	29825209	A	G	LOC_Os04g50720	ara54-like RING finger protein, putative, expressed	gene_position:forward Distance_to_Tss_is:3462 Exon:exon_Position_Number_is:6	AGG	Arg	AGG	Arg	exon start	Anonymous
Chr4	30024960	A	G	LOC_Os04g51030	wall-associated kinase 1, putative, expressed	gene_position:forward Distance_to_Tss_is:957 Exon:exon_Position_Number_is:1	TGC	Cys	GGC	Gly	none	Non-anonymous
Chr4	30073828	A	T	LOC_Os04g51090	tRNA-splicing endonuclease positive effector-related, putative, expressed	gene_position:forward Distance_to_Tss_is:9502 Exon:exon_Position_Number_is:11	CAA	Gln	CTA	Leu	none	Non-anonymous
Chr4	30720808	C	G	LOC_Os04g52030	zinc finger domain, LSD1 subclass family protein, expressed	gene_position:reverse Distance_to_Tss_is:1734 Exon:exon_Position_Number_is:4	AGA	Arg	ACA	Thr	none	Non-anonymous
Chr4	30943702	G	T	LOC_Os04g52390	potassium transporter, putative, expressed	gene_position:reverse Distance_to_Tss_is:4605 Exon:exon_Position_Number_is:9	ATT	Ile	ATT	Ile	none	Anonymous
Chr4	31180777	G	T	LOC_Os04g52690	AAA family ATPase, putative, expressed	gene_position:reverse Distance_to_Tss_is:3605 Exon:exon_Position_Number_is:10	ACA	Thr	ACA	Thr	exon start	Anonymous
Chr4	31265851	A	G	LOC_Os04g52820	hypothetical protein	gene_position:forward Distance_to_Tss_is:2407 Exon:exon_Position_Number_is:5	CTG	Leu	GTG	Val	none	Non-anonymous
Chr4	31267225	C	T	LOC_Os04g52820	hypothetical protein	gene_position:forward Distance_to_Tss_is:3781 Exon:exon_Position_Number_is:9	AAC	Asn	AAT	Asn	none	Anonymous
Chr4	31308959	G	A	LOC_Os04g52880	expressed protein	gene_position:forward Distance_to_Tss_is:1314 Exon:exon_Position_Number_is:3	CTA	Leu	CAA	Gln	none	Non-anonymous
Chr4	31319875	T	C	LOC_Os04g52900	ABC transporter family protein, putative, expressed	gene_position:reverse Distance_to_Tss_is:9332 Exon:exon_Position_Number_is:25	TGT	Cys	TGT	Cys	none	Anonymous
Chr4	31322304	G	T	LOC_Os04g52900	ABC transporter family protein, putative, expressed	gene_position:reverse Distance_to_Tss_is:6903 Exon:exon_Position_Number_is:20	GTA	Val	GAA	Glu	none	Non-anonymous
Chr4	31328236	G	A	LOC_Os04g52900	ABC transporter family protein, putative, expressed	gene_position:reverse Distance_to_Tss_is:971 Exon:exon_Position_Number_is:4	CCT	Pro	CCT	Pro	none	Anonymous
Chr4	31328651	A	G	LOC_Os04g52900	ABC transporter family protein, putative, expressed	gene_position:reverse Distance_to_Tss_is:556 Exon:exon_Position_Number_is:2	TTT	Phe	CTT	Leu	none	Non-anonymous
Chr4	31341174	A	G	LOC_Os04g52920	remorin family protein, putative, expressed	gene_position:forward Distance_to_Tss_is:1661 Exon:exon_Position_Number_is:3	ATG	Met	ATG	Met	none	Anonymous
Chr4	31341228	C	T	LOC_Os04g52920	remorin family protein, putative, expressed	gene_position:forward Distance_to_Tss_is:1715 Exon:exon_Position_Number_is:3	TCT	Ser	TCT	Ser	none	Anonymous
Chr4	31396816	T	C	LOC_Os04g53030	NBS-LRR disease resistance protein, putative, expressed	gene_position:forward Distance_to_Tss_is:4039 Exon:exon_Position_Number_is:4	CTA	Leu	CTA	Leu	none	Anonymous
Chr4	31643005	A	C	LOC_Os04g53450	expressed protein	gene_position:forward Distance_to_Tss_is:4025 Exon:exon_Position_Number_is:9	GCA	Ala	GCC	Ala	none	Anonymous
Chr4	31643060	A	C	LOC_Os04g53450	expressed protein	gene_position:forward Distance_to_Tss_is:4080 Exon:exon_Position_Number_is:9	AGC	Ser	CGC	Arg	none	Non-anonymous
Chr4	31643063	G	C	LOC_Os04g53450	expressed protein	gene_position:forward Distance_to_Tss_is:4083 Exon:exon_Position_Number_is:9	CTC	Leu	CTC	Leu	none	Anonymous
Chr4	31648631	A	T	LOC_Os04g53460	AT hook motif family protein, expressed	gene_position:reverse Distance_to_Tss_is:2743 Exon:exon_Position_Number_is:2	GAG	Glu	GAG	Glu	none	Anonymous
Chr4	31679490	A	G	LOC_Os04g53502	expressed protein	gene_position:forward Distance_to_Tss_is:412 Exon:exon_Position_Number_is:3	CGC	Arg	CGC	Arg	none	Anonymous
Chr4	31741792	C	A	LOC_Os04g53550	ABC transporter, ATP-binding protein, putative	gene_position:reverse Distance_to_Tss_is:1699 Exon:exon_Position_Number_is:2	TCA	Ser	TCT	Ser	none	Anonymous
Chr4	31775380	T	C	LOC_Os04g53612	APO, putative, expressed	gene_position:reverse Distance_to_Tss_is:1391 Exon:exon_Position_Number_is:3	CAG	Gln	CGG	Arg	none	Non-anonymous
Chr4	31778655	T	C	LOC_Os04g53620	ubiquitin family protein, putative, expressed	gene_position:forward Distance_to_Tss_is:1222 Exon:exon_Position_Number_is:2	TTC	Phe	TTC	Phe	none	Anonymous
Chr4	31793134	G	T	LOC_Os04g53660	transposon protein, putative, unclassified, expressed	gene_position:reverse Distance_to_Tss_is:2917 Exon:exon_Position_Number_is:3	AAG	Lys	AAA	Lys	none	Anonymous
Chr4	31793888	C	T	LOC_Os04g53660	transposon protein, putative, unclassified, expressed	gene_position:reverse Distance_to_Tss_is:2163 Exon:exon_Position_Number_is:3	AAA	Lys	AAA	Lys	none	Anonymous
Chr4	31794033	G	A	LOC_Os04g53660	transposon protein, putative, unclassified, expressed	gene_position:reverse Distance_to_Tss_is:2018 Exon:exon_Position_Number_is:3	GTT	Val	TTT	Phe	none	Non-anonymous
Chr4	31795622	C	T	LOC_Os04g53660	transposon protein, putative, unclassified, expressed	gene_position:reverse Distance_to_Tss_is:429 Exon:exon_Position_Number_is:2	CCT	Pro	ACT	Thr	none	Non-anonymous
Chr4	31799158	C	T	LOC_Os04g53670	expressed protein	gene_position:reverse Distance_to_Tss_is:8200 Exon:exon_Position_Number_is:17	ACG	Thr	AAG	Lys	exon end	Non-anonymous
Chr4	31800172	C	A	LOC_Os04g53670	expressed protein	gene_position:reverse Distance_to_Tss_is:7186 Exon:exon_Position_Number_is:16	AAT	Asn	TAT	Tyr	none	Non-anonymous
Chr4	31849225	C	G	LOC_Os04g53760	kinesin motor domain containing protein, putative, expressed	gene_position:reverse Distance_to_Tss_is:4790 Exon:exon_Position_Number_is:16	GCT	Ala	GCT	Ala	none	Anonymous
Chr4	31878880	G	C	LOC_Os04g53810	leucoanthocyanidin reductase, putative, expressed	gene_position:forward Distance_to_Tss_is:283 Exon:exon_Position_Number_is:1	CTC	Leu	CCC	Pro	none	Non-anonymous
Chr4	31893566	T	C	LOC_Os04g53830	3-beta hydroxysteroid dehydrogenase/isomerase family protein, putative, expressed	gene_position:forward Distance_to_Tss_is:123 Exon:exon_Position_Number_is:1	GAT	Asp	CAT	His	exon end	Non-anonymous
Chr4	31893910	A	G	LOC_Os04g53830	3-beta hydroxysteroid dehydrogenase/isomerase family protein, putative, expressed	gene_position:forward Distance_to_Tss_is:467 Exon:exon_Position_Number_is:2	GAC	Asp	GGC	Gly	none	Non-anonymous
Chr4	31893968	C	G	LOC_Os04g53830	3-beta hydroxysteroid dehydrogenase/isomerase family protein, putative, expressed	gene_position:forward Distance_to_Tss_is:525 Exon:exon_Position_Number_is:2	TTC	Phe	TTG	Leu	none	Non-anonymous
Chr4	31905872	A	G	LOC_Os04g53860	reductase, putative, expressed	gene_position:forward Distance_to_Tss_is:159 Exon:exon_Position_Number_is:1	ATG	Met	AGG	Arg	none	Non-anonymous
Chr4	31949824	G	A	LOC_Os04g53920	leucoanthocyanidin reductase, putative	gene_position:forward Distance_to_Tss_is:2933 Exon:exon_Position_Number_is:5	AGG	Arg	AGG	Arg	none	Anonymous
Chr4	31990257	G	A	LOC_Os04g53994	kinase, putative, expressed	gene_position:reverse Distance_to_Tss_is:2001 Exon:exon_Position_Number_is:2	GAG	Glu	GAT	Asp	none	Non-anonymous
Chr4	31991506	C	T	LOC_Os04g53994	kinase, putative, expressed	gene_position:reverse Distance_to_Tss_is:752 Exon:exon_Position_Number_is:1	ATG	Met	ATG	Met	none	Anonymous
Chr4	31991656	A	G	LOC_Os04g53994	kinase, putative, expressed	gene_position:reverse Distance_to_Tss_is:602 Exon:exon_Position_Number_is:1	TCG	Ser	CCG	Pro	none	Non-anonymous
Chr4	31991873	T	C	LOC_Os04g53994	kinase, putative, expressed	gene_position:reverse Distance_to_Tss_is:385 Exon:exon_Position_Number_is:1	TCT	Ser	TCG	Ser	none	Anonymous
Chr4	31991908	G	A	LOC_Os04g53994	kinase, putative, expressed	gene_position:reverse Distance_to_Tss_is:350 Exon:exon_Position_Number_is:1	TGG	Trp	TGG	Trp	none	Anonymous
Chr4	31992157	T	G	LOC_Os04g53994	kinase, putative, expressed	gene_position:reverse Distance_to_Tss_is:101 Exon:exon_Position_Number_is:1	ACA	Thr	CCA	Pro	none	Non-anonymous
Chr4	31993886	A	G	LOC_Os04g53998	kinase, putative, expressed	gene_position:reverse Distance_to_Tss_is:3253 Exon:exon_Position_Number_is:7	AGA	Arg	ACA	Thr	none	Non-anonymous
Chr4	31994685	G	A	LOC_Os04g53998	kinase, putative, expressed	gene_position:reverse Distance_to_Tss_is:2454 Exon:exon_Position_Number_is:5	AAA	Lys	TAA	***	none	Non-anonymous
Chr4	31994688	A	G	LOC_Os04g53998	kinase, putative, expressed	gene_position:reverse Distance_to_Tss_is:2451 Exon:exon_Position_Number_is:5	AGA	Arg	CGA	Arg	none	Anonymous
Chr4	31995385	G	A	LOC_Os04g53998	kinase, putative, expressed	gene_position:reverse Distance_to_Tss_is:1754 Exon:exon_Position_Number_is:2	ATG	Met	ATT	Ile	none	Non-anonymous
Chr4	31996711	G	A	LOC_Os04g53998	kinase, putative, expressed	gene_position:reverse Distance_to_Tss_is:428 Exon:exon_Position_Number_is:1	AAT	Asn	AAT	Asn	none	Anonymous
Chr4	31999008	G	T	LOC_Os04g53996	protein kinase, putative, expressed	gene_position:reverse Distance_to_Tss_is:436 Exon:exon_Position_Number_is:2	GAC	Asp	AAC	Asn	none	Non-anonymous
Chr4	31999091	G	A	LOC_Os04g53996	protein kinase, putative, expressed	gene_position:reverse Distance_to_Tss_is:353 Exon:exon_Position_Number_is:2	TCA	Ser	TTA	Leu	none	Non-anonymous
Chr4	32005960	G	C	LOC_Os04g54002	serine/threonine-protein kinase receptor precursor, putative, expressed	gene_position:reverse Distance_to_Tss_is:2121 Exon:exon_Position_Number_is:4	AAA	Lys	GAA	Glu	none	Non-anonymous
Chr4	32006090	T	C	LOC_Os04g54002	serine/threonine-protein kinase receptor precursor, putative, expressed	gene_position:reverse Distance_to_Tss_is:1991 Exon:exon_Position_Number_is:4	CGT	Arg	CGG	Arg	none	Anonymous
Chr4	32006553	G	T	LOC_Os04g54002	serine/threonine-protein kinase receptor precursor, putative, expressed	gene_position:reverse Distance_to_Tss_is:1528 Exon:exon_Position_Number_is:2	AGA	Arg	AGA	Arg	none	Anonymous
Chr4	32006564	G	A	LOC_Os04g54002	serine/threonine-protein kinase receptor precursor, putative, expressed	gene_position:reverse Distance_to_Tss_is:1517 Exon:exon_Position_Number_is:2	ATA	Ile	ATA	Ile	none	Anonymous
Chr4	32007799	A	G	LOC_Os04g54002	serine/threonine-protein kinase receptor precursor, putative, expressed	gene_position:reverse Distance_to_Tss_is:282 Exon:exon_Position_Number_is:1	ACC	Thr	ACC	Thr	none	Anonymous
Chr4	32009012	T	C	LOC_Os04g54010	serine/threonine-protein kinase receptor precursor, putative, expressed	gene_position:reverse Distance_to_Tss_is:2483 Exon:exon_Position_Number_is:7	GAG	Glu	GAG	Glu	none	Anonymous
Chr4	32009830	T	G	LOC_Os04g54010	serine/threonine-protein kinase receptor precursor, putative, expressed	gene_position:reverse Distance_to_Tss_is:1665 Exon:exon_Position_Number_is:4	TGT	Cys	TCT	Ser	none	Non-anonymous
Chr4	32009895	G	A	LOC_Os04g54010	serine/threonine-protein kinase receptor precursor, putative, expressed	gene_position:reverse Distance_to_Tss_is:1600 Exon:exon_Position_Number_is:4	TTT	Phe	TTT	Phe	none	Anonymous
Chr4	32010071	C	T	LOC_Os04g54010	serine/threonine-protein kinase receptor precursor, putative, expressed	gene_position:reverse Distance_to_Tss_is:1424 Exon:exon_Position_Number_is:3	GGA	Gly	GGA	Gly	none	Anonymous
Chr4	32010079	C	T	LOC_Os04g54010	serine/threonine-protein kinase receptor precursor, putative, expressed	gene_position:reverse Distance_to_Tss_is:1416 Exon:exon_Position_Number_is:3	GGA	Gly	AGA	Arg	none	Non-anonymous
Chr4	32010648	T	G	LOC_Os04g54010	serine/threonine-protein kinase receptor precursor, putative, expressed	gene_position:reverse Distance_to_Tss_is:847 Exon:exon_Position_Number_is:1	GAT	Asp	GCT	Ala	none	Non-anonymous
Chr4	32010686	C	T	LOC_Os04g54010	serine/threonine-protein kinase receptor precursor, putative, expressed	gene_position:reverse Distance_to_Tss_is:809 Exon:exon_Position_Number_is:1	TAT	Tyr	TAA	***	none	Non-anonymous
Chr4	32011006	C	A	LOC_Os04g54010	serine/threonine-protein kinase receptor precursor, putative, expressed	gene_position:reverse Distance_to_Tss_is:489 Exon:exon_Position_Number_is:1	TCA	Ser	TCA	Ser	none	Anonymous
Chr4	32011069	T	C	LOC_Os04g54010	serine/threonine-protein kinase receptor precursor, putative, expressed	gene_position:reverse Distance_to_Tss_is:426 Exon:exon_Position_Number_is:1	CCA	Pro	GCA	Ala	none	Non-anonymous
Chr4	32013847	T	C	LOC_Os04g54020	receptor-like kinase, putative	gene_position:reverse Distance_to_Tss_is:3766 Exon:exon_Position_Number_is:8	AAC	Asn	AGC	Ser	none	Non-anonymous
Chr4	32014665	G	A	LOC_Os04g54020	receptor-like kinase, putative	gene_position:reverse Distance_to_Tss_is:2948 Exon:exon_Position_Number_is:6	TTA	Leu	TTA	Leu	none	Anonymous
Chr4	32014690	A	G	LOC_Os04g54020	receptor-like kinase, putative	gene_position:reverse Distance_to_Tss_is:2923 Exon:exon_Position_Number_is:6	CCT	Pro	CCC	Pro	none	Anonymous
Chr4	32014883	C	T	LOC_Os04g54020	receptor-like kinase, putative	gene_position:reverse Distance_to_Tss_is:2730 Exon:exon_Position_Number_is:5	ACA	Thr	ACA	Thr	none	Anonymous
Chr4	32015825	A	G	LOC_Os04g54020	receptor-like kinase, putative	gene_position:reverse Distance_to_Tss_is:1788 Exon:exon_Position_Number_is:3	AAG	Lys	AAC	Asn	exon end	Non-anonymous
Chr4	32024985	G	A	LOC_Os04g54050	retrotransposon protein, putative, unclassified	gene_position:forward Distance_to_Tss_is:1188 Exon:exon_Position_Number_is:2	CAT	His	CAT	His	none	Anonymous
Chr4	32026325	G	A	LOC_Os04g54050	retrotransposon protein, putative, unclassified	gene_position:forward Distance_to_Tss_is:2528 Exon:exon_Position_Number_is:4	TGG	Trp	TAG	***	none	Non-anonymous
Chr4	32026426	C	T	LOC_Os04g54050	retrotransposon protein, putative, unclassified	gene_position:forward Distance_to_Tss_is:2629 Exon:exon_Position_Number_is:4	CTC	Leu	TTC	Phe	none	Non-anonymous
Chr4	32027405	T	C	LOC_Os04g54050	retrotransposon protein, putative, unclassified	gene_position:forward Distance_to_Tss_is:3608 Exon:exon_Position_Number_is:7	AGA	Arg	AGC	Ser	none	Non-anonymous
Chr4	32045327	T	C	LOC_Os04g54080	serine/threonine-protein kinase receptor precursor, putative, expressed	gene_position:reverse Distance_to_Tss_is:3205 Exon:exon_Position_Number_is:6	GAG	Glu	GAG	Glu	none	Anonymous
Chr4	32046791	A	G	LOC_Os04g54080	serine/threonine-protein kinase receptor precursor, putative, expressed	gene_position:reverse Distance_to_Tss_is:1741 Exon:exon_Position_Number_is:3	CTG	Leu	CCG	Pro	none	Non-anonymous
Chr4	32060230	C	A	LOC_Os04g54120	serine/threonine-protein kinase receptor precursor, putative	gene_position:reverse Distance_to_Tss_is:2841 Exon:exon_Position_Number_is:6	TTA	Leu	TTA	Leu	none	Anonymous
Chr4	32064030	G	C	LOC_Os04g54130	TKL_IRAK_DUF26-ld.1 - DUF26 kinases have homology to DUF26 containing loci, expressed	gene_position:reverse Distance_to_Tss_is:3891 Exon:exon_Position_Number_is:7	TGC	Cys	GGC	Gly	none	Non-anonymous
Chr4	32064449	T	C	LOC_Os04g54130	TKL_IRAK_DUF26-ld.1 - DUF26 kinases have homology to DUF26 containing loci, expressed	gene_position:reverse Distance_to_Tss_is:3472 Exon:exon_Position_Number_is:6	ATC	Ile	AGC	Ser	none	Non-anonymous
Chr4	32064697	G	A	LOC_Os04g54130	TKL_IRAK_DUF26-ld.1 - DUF26 kinases have homology to DUF26 containing loci, expressed	gene_position:reverse Distance_to_Tss_is:3224 Exon:exon_Position_Number_is:5	ATC	Ile	TTC	Phe	none	Non-anonymous
Chr4	32069433	T	C	LOC_Os04g54140	receptor-like kinase, putative, expressed	gene_position:reverse Distance_to_Tss_is:3722 Exon:exon_Position_Number_is:7	GCA	Ala	GCA	Ala	exon start	Anonymous
Chr4	32069773	C	T	LOC_Os04g54140	receptor-like kinase, putative, expressed	gene_position:reverse Distance_to_Tss_is:3382 Exon:exon_Position_Number_is:5	ACC	Thr	ACC	Thr	none	Anonymous
Chr4	32069884	T	C	LOC_Os04g54140	receptor-like kinase, putative, expressed	gene_position:reverse Distance_to_Tss_is:3271 Exon:exon_Position_Number_is:5	AGG	Arg	GGG	Gly	none	Non-anonymous
Chr4	32074980	A	C	LOC_Os04g54150	retrotransposon protein, putative, unclassified	gene_position:forward Distance_to_Tss_is:3 Exon:exon_Position_Number_is:1	GAT	Asp	CAT	His	none	Non-anonymous
Chr4	32079314	G	A	LOC_Os04g54160	retrotransposon protein, putative, unclassified	gene_position:reverse Distance_to_Tss_is:3498 Exon:exon_Position_Number_is:5	GGT	Gly	GTT	Val	none	Non-anonymous
Chr4	32081221	C	T	LOC_Os04g54160	retrotransposon protein, putative, unclassified	gene_position:reverse Distance_to_Tss_is:1591 Exon:exon_Position_Number_is:3	CCT	Pro	CAT	His	none	Non-anonymous
Chr4	32103998	T	A	LOC_Os04g54200	diacylglycerol kinase, putative, expressed	gene_position:forward Distance_to_Tss_is:2445 Exon:exon_Position_Number_is:5	GAT	Asp	GAT	Asp	none	Anonymous
Chr4	32158230	A	G	LOC_Os04g54340	double-strand break repair protein MRE11, putative, expressed	gene_position:forward Distance_to_Tss_is:761 Exon:exon_Position_Number_is:3	AGG	Arg	AGG	Arg	none	Anonymous
Chr4	32164415	T	C	LOC_Os04g54350	SPRY-domain containing protein, putative, expressed	gene_position:reverse Distance_to_Tss_is:2326 Exon:exon_Position_Number_is:7	AGC	Ser	AGG	Arg	none	Non-anonymous
Chr4	32169803	G	A	LOC_Os04g54360	glycosyl transferase 8 domain containing protein, putative, expressed	gene_position:forward Distance_to_Tss_is:1426 Exon:exon_Position_Number_is:2	GAT	Asp	AAT	Asn	none	Non-anonymous
Chr4	32171429	G	T	LOC_Os04g54370	expressed protein	gene_position:reverse Distance_to_Tss_is:2218 Exon:exon_Position_Number_is:2	GAT	Asp	GAA	Glu	none	Non-anonymous
Chr4	32171496	G	T	LOC_Os04g54370	expressed protein	gene_position:reverse Distance_to_Tss_is:2151 Exon:exon_Position_Number_is:2	AGA	Arg	AAA	Lys	none	Non-anonymous
Chr4	32194135	T	C	LOC_Os04g54420	protein of unknown function, DUF618 domain containing protein, expressed	gene_position:reverse Distance_to_Tss_is:2799 Exon:exon_Position_Number_is:7	AAC	Asn	AGC	Ser	none	Non-anonymous
Chr4	32194197	T	G	LOC_Os04g54420	protein of unknown function, DUF618 domain containing protein, expressed	gene_position:reverse Distance_to_Tss_is:2737 Exon:exon_Position_Number_is:7	ATA	Ile	ATC	Ile	none	Anonymous
Chr4	32194345	C	G	LOC_Os04g54420	protein of unknown function, DUF618 domain containing protein, expressed	gene_position:reverse Distance_to_Tss_is:2589 Exon:exon_Position_Number_is:7	CCT	Pro	CCT	Pro	none	Anonymous
Chr4	32194400	C	G	LOC_Os04g54420	protein of unknown function, DUF618 domain containing protein, expressed	gene_position:reverse Distance_to_Tss_is:2534 Exon:exon_Position_Number_is:7	CCT	Pro	CCT	Pro	none	Anonymous
Chr4	32195548	G	A	LOC_Os04g54420	protein of unknown function, DUF618 domain containing protein, expressed	gene_position:reverse Distance_to_Tss_is:1386 Exon:exon_Position_Number_is:3	GGT	Gly	TGT	Cys	none	Non-anonymous
Chr4	32225238	G	T	LOC_Os04g54474	transcription factor, putative, expressed	gene_position:forward Distance_to_Tss_is:7011 Exon:exon_Position_Number_is:7	GAG	Glu	GTG	Val	none	Non-anonymous
Chr4	32235587	T	C	LOC_Os04g54500	POLGAMMA2, putative, expressed	gene_position:forward Distance_to_Tss_is:2333 Exon:exon_Position_Number_is:4	AAT	Asn	CAT	His	none	Non-anonymous
Chr4	32238291	C	T	LOC_Os04g54500	POLGAMMA2, putative, expressed	gene_position:forward Distance_to_Tss_is:5037 Exon:exon_Position_Number_is:11	TGC	Cys	TGC	Cys	none	Anonymous
Chr4	32294086	T	C	LOC_Os04g54620	expressed protein	gene_position:forward Distance_to_Tss_is:362 Exon:exon_Position_Number_is:2	GAA	Glu	GCA	Ala	none	Non-anonymous
Chr4	32333346	T	G	LOC_Os04g54660	retrotransposon protein, putative, unclassified	gene_position:forward Distance_to_Tss_is:1187 Exon:exon_Position_Number_is:2	TCT	Ser	GCT	Ala	none	Non-anonymous
Chr4	32335146	G	A	LOC_Os04g54660	retrotransposon protein, putative, unclassified	gene_position:forward Distance_to_Tss_is:2987 Exon:exon_Position_Number_is:5	CTG	Leu	CAG	Gln	none	Non-anonymous
Chr4	32335456	A	G	LOC_Os04g54660	retrotransposon protein, putative, unclassified	gene_position:forward Distance_to_Tss_is:3297 Exon:exon_Position_Number_is:5	CTT	Leu	CTG	Leu	none	Anonymous
Chr4	32336431	C	T	LOC_Os04g54660	retrotransposon protein, putative, unclassified	gene_position:forward Distance_to_Tss_is:4272 Exon:exon_Position_Number_is:6	GAC	Asp	GAT	Asp	none	Anonymous
Chr4	32336831	A	G	LOC_Os04g54660	retrotransposon protein, putative, unclassified	gene_position:forward Distance_to_Tss_is:4672 Exon:exon_Position_Number_is:6	CAT	His	GAT	Asp	none	Non-anonymous
Chr4	32364175	C	T	LOC_Os04g54730	hypothetical protein	gene_position:reverse Distance_to_Tss_is:1940 Exon:exon_Position_Number_is:3	GAC	Asp	AAC	Asn	none	Non-anonymous
Chr4	32385769	C	T	LOC_Os04g54780	retrotransposon protein, putative, Ty3-gypsy subclass	gene_position:forward Distance_to_Tss_is:1132 Exon:exon_Position_Number_is:4	AAA	Lys	ATA	Ile	none	Non-anonymous
Chr4	32392751	G	A	LOC_Os04g54790	ELMO/CED-12 family protein, putative, expressed	gene_position:forward Distance_to_Tss_is:3455 Exon:exon_Position_Number_is:9	GGG	Gly	GAG	Glu	exon start	Non-anonymous
Chr4	32406888	A	G	LOC_Os04g54810	beta-D-xylosidase, putative, expressed	gene_position:reverse Distance_to_Tss_is:3896 Exon:exon_Position_Number_is:3	ATC	Ile	ATC	Ile	none	Anonymous
Chr4	32407033	A	G	LOC_Os04g54810	beta-D-xylosidase, putative, expressed	gene_position:reverse Distance_to_Tss_is:3751 Exon:exon_Position_Number_is:3	GTG	Val	GCG	Ala	exon start	Non-anonymous
Chr4	32774503	G	T	LOC_Os04g55410	FGGY family of carbohydrate kinases, putative, expressed	gene_position:reverse Distance_to_Tss_is:328 Exon:exon_Position_Number_is:1	GAC	Asp	GAC	Asp	none	Anonymous
Chr4	32964134	A	C	LOC_Os04g55690	CCB4, putative, expressed	gene_position:forward Distance_to_Tss_is:1858 Exon:exon_Position_Number_is:7	AAT	Asn	CAT	His	none	Non-anonymous
Chr4	33330921	A	C	LOC_Os04g56200	hypothetical protein	gene_position:reverse Distance_to_Tss_is:421 Exon:exon_Position_Number_is:2	TTG	Leu	TTG	Leu	none	Anonymous
Chr4	33331257	T	G	LOC_Os04g56200	hypothetical protein	gene_position:reverse Distance_to_Tss_is:85 Exon:exon_Position_Number_is:1	CAG	Gln	CCG	Pro	exon end	Non-anonymous
Chr4	33334639	A	C	LOC_Os04g56210	polyprenyl synthetase, putative, expressed	gene_position:reverse Distance_to_Tss_is:298 Exon:exon_Position_Number_is:1	GAC	Asp	GGC	Gly	none	Non-anonymous
Chr4	33658936	C	G	LOC_Os04g56740	IQ calmodulin-binding motif family protein, putative, expressed	gene_position:forward Distance_to_Tss_is:4034 Exon:exon_Position_Number_is:5	AGC	Ser	GGC	Gly	none	Non-anonymous
Chr4	33819994	T	C	LOC_Os04g57050	jasmonate O-methyltransferase, putative	gene_position:forward Distance_to_Tss_is:3796 Exon:exon_Position_Number_is:3	GCG	Ala	GCG	Ala	none	Anonymous
Chr4	33971633	A	G	LOC_Os04g57400	methylthioribose kinase, putative, expressed	gene_position:reverse Distance_to_Tss_is:1968 Exon:exon_Position_Number_is:5	TTT	Phe	TCT	Ser	none	Non-anonymous
Chr4	34275422	C	T	LOC_Os04g57870	expressed protein	gene_position:reverse Distance_to_Tss_is:3248 Exon:exon_Position_Number_is:4	TGC	Cys	TAC	Tyr	none	Non-anonymous
Chr4	34356685	A	C	LOC_Os04g58010	B3 DNA binding domain containing protein, expressed	gene_position:reverse Distance_to_Tss_is:3739 Exon:exon_Position_Number_is:8	AAA	Lys	GAA	Glu	none	Non-anonymous
Chr5	4346	C	T	LOC_Os05g00988	hypothetical protein	gene_position:forward Distance_to_Tss_is:343 Exon:exon_Position_Number_is:1	GCC	Ala	GTC	Val	none	Non-anonymous
Chr5	7369	T	C	LOC_Os05g00990	retrotransposon protein, putative, unclassified	gene_position:forward Distance_to_Tss_is:434 Exon:exon_Position_Number_is:2	AGT	Ser	AGC	Ser	none	Anonymous
Chr5	91852	C	T	LOC_Os05g01090	pex14, putative, expressed	gene_position:forward Distance_to_Tss_is:172 Exon:exon_Position_Number_is:1	GGT	Gly	TGT	Cys	none	Non-anonymous
Chr5	245938	G	A	LOC_Os05g01420	retrotransposon protein, putative, unclassified	gene_position:reverse Distance_to_Tss_is:2227 Exon:exon_Position_Number_is:3	CTT	Leu	CTT	Leu	none	Anonymous
Chr5	591455	A	G	LOC_Os05g02030	OB-fold nucleic acid binding domain containing protein, putative	gene_position:forward Distance_to_Tss_is:1189 Exon:exon_Position_Number_is:2	AGA	Arg	AGG	Arg	none	Anonymous
Chr5	591741	G	A	LOC_Os05g02030	OB-fold nucleic acid binding domain containing protein, putative	gene_position:forward Distance_to_Tss_is:1475 Exon:exon_Position_Number_is:3	GCT	Ala	GAT	Asp	none	Non-anonymous
Chr5	591765	T	C	LOC_Os05g02030	OB-fold nucleic acid binding domain containing protein, putative	gene_position:forward Distance_to_Tss_is:1499 Exon:exon_Position_Number_is:3	TCC	Ser	TCC	Ser	none	Anonymous
Chr5	641053	A	G	LOC_Os05g02130	ankyrin repeat domain-containing protein 28, putative, expressed	gene_position:reverse Distance_to_Tss_is:2267 Exon:exon_Position_Number_is:8	TCC	Ser	TCC	Ser	none	Anonymous
Chr5	1033531	A	G	LOC_Os05g02850	retrotransposon protein, putative, unclassified	gene_position:forward Distance_to_Tss_is:2822 Exon:exon_Position_Number_is:8	GCC	Ala	GCG	Ala	none	Anonymous
Chr5	2314306	A	T	LOC_Os05g04820	MYB family transcription factor, putative, expressed	gene_position:forward Distance_to_Tss_is:2935 Exon:exon_Position_Number_is:4	GGC	Gly	GGT	Gly	none	Anonymous
Chr5	2314743	T	A	LOC_Os05g04820	MYB family transcription factor, putative, expressed	gene_position:forward Distance_to_Tss_is:3372 Exon:exon_Position_Number_is:4	TAC	Tyr	TAC	Tyr	none	Anonymous
Chr5	2838786	A	G	LOC_Os05g05700	cullin, putative, expressed	gene_position:reverse Distance_to_Tss_is:2038 Exon:exon_Position_Number_is:3	TTT	Phe	TCT	Ser	none	Non-anonymous
Chr5	3091650	A	G	LOC_Os05g06160	trehalose phosphatase, putative	gene_position:forward Distance_to_Tss_is:53 Exon:exon_Position_Number_is:1	AGA	Arg	AGG	Arg	none	Anonymous
Chr5	3094402	T	C	LOC_Os05g06160	trehalose phosphatase, putative	gene_position:forward Distance_to_Tss_is:2805 Exon:exon_Position_Number_is:3	GTT	Val	GCT	Ala	none	Non-anonymous
Chr5	3097671	G	T	LOC_Os05g06170	FAR1 family protein	gene_position:reverse Distance_to_Tss_is:1171 Exon:exon_Position_Number_is:5	CAT	His	AAT	Asn	none	Non-anonymous
Chr5	3098171	C	T	LOC_Os05g06170	FAR1 family protein	gene_position:reverse Distance_to_Tss_is:671 Exon:exon_Position_Number_is:3	TTT	Phe	TTA	Leu	none	Non-anonymous
Chr5	3180856	C	T	LOC_Os05g06250	conserved hypothetical protein	gene_position:forward Distance_to_Tss_is:2004 Exon:exon_Position_Number_is:4	CGT	Arg	TGT	Cys	none	Non-anonymous
Chr5	3415937	T	C	LOC_Os05g06610	retrotransposon protein, putative, unclassified	gene_position:forward Distance_to_Tss_is:4129 Exon:exon_Position_Number_is:4	CAT	His	CAT	His	none	Anonymous
Chr5	3431753	A	G	LOC_Os05g06640	retrotransposon protein, putative, unclassified	gene_position:forward Distance_to_Tss_is:759 Exon:exon_Position_Number_is:1	AGC	Ser	GGC	Gly	none	Non-anonymous
Chr5	3489301	A	C	LOC_Os05g06700	expressed protein	gene_position:forward Distance_to_Tss_is:158 Exon:exon_Position_Number_is:1	CCC	Pro	CCC	Pro	none	Anonymous
Chr5	5201744	C	T	LOC_Os05g09300	transposon protein, putative, CACTA, En/Spm sub-class	gene_position:forward Distance_to_Tss_is:4719 Exon:exon_Position_Number_is:7	AAT	Asn	ATT	Ile	none	Non-anonymous
Chr5	5295549	A	T	LOC_Os05g09440	NADP-dependent malic enzyme, chloroplast precursor, putative, expressed	gene_position:reverse Distance_to_Tss_is:1848 Exon:exon_Position_Number_is:6	ATT	Ile	AAT	Asn	none	Non-anonymous
Chr5	5429732	C	T	LOC_Os05g09620	SCC3, putative, expressed	gene_position:forward Distance_to_Tss_is:5448 Exon:exon_Position_Number_is:12	AAA	Lys	ATA	Ile	none	Non-anonymous
Chr5	5430740	C	T	LOC_Os05g09620	SCC3, putative, expressed	gene_position:forward Distance_to_Tss_is:6456 Exon:exon_Position_Number_is:16	AGT	Ser	AGT	Ser	none	Anonymous
Chr5	5459659	C	T	LOC_Os05g09660	HAD superfamily phosphatase, putative	gene_position:reverse Distance_to_Tss_is:1972 Exon:exon_Position_Number_is:5	GGT	Gly	AGT	Ser	none	Non-anonymous
Chr5	5910966	G	A	LOC_Os05g10730	ABC transporter, ATP-binding protein, putative, expressed	gene_position:forward Distance_to_Tss_is:3135 Exon:exon_Position_Number_is:5	GAA	Glu	GAA	Glu	none	Anonymous
Chr5	5974638	A	T	LOC_Os05g10810	O-acyltransferase, putative, expressed	gene_position:forward Distance_to_Tss_is:2765 Exon:exon_Position_Number_is:7	TTC	Phe	TTC	Phe	none	Anonymous
Chr5	6228776	T	C	LOC_Os05g11080	transposon protein, putative, CACTA, En/Spm sub-class	gene_position:reverse Distance_to_Tss_is:1927 Exon:exon_Position_Number_is:4	GCA	Ala	GCA	Ala	none	Anonymous
Chr5	6229982	G	A	LOC_Os05g11080	transposon protein, putative, CACTA, En/Spm sub-class	gene_position:reverse Distance_to_Tss_is:721 Exon:exon_Position_Number_is:2	ACA	Thr	ATA	Ile	none	Non-anonymous
Chr5	6489886	A	T	LOC_Os05g11470	hypothetical protein	gene_position:forward Distance_to_Tss_is:54 Exon:exon_Position_Number_is:1	CTC	Leu	TTC	Phe	none	Non-anonymous
Chr5	6991799	A	G	LOC_Os05g12210	chalcone synthase, putative, expressed	gene_position:reverse Distance_to_Tss_is:1845 Exon:exon_Position_Number_is:2	GCC	Ala	CCC	Pro	none	Non-anonymous
Chr5	7050462	C	T	LOC_Os05g12280	clumping factor A precursor, putative, expressed	gene_position:reverse Distance_to_Tss_is:346 Exon:exon_Position_Number_is:1	AAA	Lys	AAA	Lys	none	Anonymous
Chr5	7243757	A	G	LOC_Os05g12620	retrotransposon, putative, centromere-specific	gene_position:forward Distance_to_Tss_is:1014 Exon:exon_Position_Number_is:2	AAC	Asn	AAG	Lys	none	Non-anonymous
Chr5	7310439	A	G	LOC_Os05g12740	transposon protein, putative, unclassified	gene_position:forward Distance_to_Tss_is:2327 Exon:exon_Position_Number_is:8	TTC	Phe	TGC	Cys	none	Non-anonymous
Chr5	7321880	A	G	LOC_Os05g12750	retrotransposon protein, putative, LINE subclass	gene_position:forward Distance_to_Tss_is:1976 Exon:exon_Position_Number_is:4	AAA	Lys	AAG	Lys	none	Anonymous
Chr5	7329428	C	G	LOC_Os05g12770	NB-ARC domain containing protein	gene_position:reverse Distance_to_Tss_is:810 Exon:exon_Position_Number_is:1	CTC	Leu	CTC	Leu	none	Anonymous
Chr5	7329545	C	T	LOC_Os05g12770	NB-ARC domain containing protein	gene_position:reverse Distance_to_Tss_is:693 Exon:exon_Position_Number_is:1	TTT	Phe	ATT	Ile	none	Non-anonymous
Chr5	7350589	G	A	LOC_Os05g12804	transposon protein, putative, CACTA, En/Spm sub-class	gene_position:reverse Distance_to_Tss_is:1109 Exon:exon_Position_Number_is:3	TGC	Cys	TTC	Phe	none	Non-anonymous
Chr5	7350613	T	C	LOC_Os05g12804	transposon protein, putative, CACTA, En/Spm sub-class	gene_position:reverse Distance_to_Tss_is:1085 Exon:exon_Position_Number_is:3	ATC	Ile	AGC	Ser	none	Non-anonymous
Chr5	7350844	A	G	LOC_Os05g12804	transposon protein, putative, CACTA, En/Spm sub-class	gene_position:reverse Distance_to_Tss_is:854 Exon:exon_Position_Number_is:3	TTG	Leu	TCG	Ser	none	Non-anonymous
Chr5	7351610	G	A	LOC_Os05g12804	transposon protein, putative, CACTA, En/Spm sub-class	gene_position:reverse Distance_to_Tss_is:88 Exon:exon_Position_Number_is:1	AAG	Lys	ATG	Met	none	Non-anonymous
Chr5	7437781	A	C	LOC_Os05g13390	expressed protein	gene_position:forward Distance_to_Tss_is:5515 Exon:exon_Position_Number_is:4	GGT	Gly	GGC	Gly	none	Anonymous
Chr5	7443445	C	T	LOC_Os05g13400	retrotransposon protein, putative, unclassified	gene_position:reverse Distance_to_Tss_is:360 Exon:exon_Position_Number_is:2	GAG	Glu	AAG	Lys	none	Non-anonymous
Chr5	7463638	C	G	LOC_Os05g13450	retrotransposon protein, putative, unclassified	gene_position:forward Distance_to_Tss_is:1277 Exon:exon_Position_Number_is:2	GGT	Gly	GGT	Gly	none	Anonymous
Chr5	7463966	T	A	LOC_Os05g13450	retrotransposon protein, putative, unclassified	gene_position:forward Distance_to_Tss_is:1605 Exon:exon_Position_Number_is:2	GAT	Asp	GAA	Glu	none	Non-anonymous
Chr5	7468750	T	C	LOC_Os05g13460	retrotransposon protein, putative, unclassified	gene_position:reverse Distance_to_Tss_is:2974 Exon:exon_Position_Number_is:2	CTC	Leu	CTG	Leu	none	Anonymous
Chr5	7468879	C	T	LOC_Os05g13460	retrotransposon protein, putative, unclassified	gene_position:reverse Distance_to_Tss_is:2845 Exon:exon_Position_Number_is:2	GTG	Val	GTA	Val	none	Anonymous
Chr5	7468889	A	G	LOC_Os05g13460	retrotransposon protein, putative, unclassified	gene_position:reverse Distance_to_Tss_is:2835 Exon:exon_Position_Number_is:2	TAT	Tyr	TCT	Ser	none	Non-anonymous
Chr5	7594129	A	G	LOC_Os05g13700	retrotransposon protein, putative, unclassified	gene_position:forward Distance_to_Tss_is:2293 Exon:exon_Position_Number_is:3	AAT	Asn	AAG	Lys	none	Non-anonymous
Chr5	7594511	G	A	LOC_Os05g13700	retrotransposon protein, putative, unclassified	gene_position:forward Distance_to_Tss_is:2675 Exon:exon_Position_Number_is:4	AAG	Lys	AAG	Lys	none	Anonymous
Chr5	7871442	C	T	LOC_Os05g14090	retrotransposon protein, putative, Ty3-gypsy subclass	gene_position:forward Distance_to_Tss_is:3298 Exon:exon_Position_Number_is:4	AGG	Arg	ATG	Met	none	Non-anonymous
Chr5	7871464	C	T	LOC_Os05g14090	retrotransposon protein, putative, Ty3-gypsy subclass	gene_position:forward Distance_to_Tss_is:3320 Exon:exon_Position_Number_is:4	GAT	Asp	GAT	Asp	none	Anonymous
Chr5	7874724	A	T	LOC_Os05g14100	retrotransposon protein, putative, Ty3-gypsy subclass	gene_position:reverse Distance_to_Tss_is:2809 Exon:exon_Position_Number_is:4	GTT	Val	ATT	Ile	none	Non-anonymous
Chr5	7875479	G	A	LOC_Os05g14100	retrotransposon protein, putative, Ty3-gypsy subclass	gene_position:reverse Distance_to_Tss_is:2054 Exon:exon_Position_Number_is:3	ATG	Met	ATT	Ile	none	Non-anonymous
Chr5	7875553	A	G	LOC_Os05g14100	retrotransposon protein, putative, Ty3-gypsy subclass	gene_position:reverse Distance_to_Tss_is:1980 Exon:exon_Position_Number_is:3	TTG	Leu	CTG	Leu	none	Anonymous
Chr5	7876113	G	A	LOC_Os05g14100	retrotransposon protein, putative, Ty3-gypsy subclass	gene_position:reverse Distance_to_Tss_is:1420 Exon:exon_Position_Number_is:2	CGA	Arg	CTA	Leu	none	Non-anonymous
Chr5	7876151	C	G	LOC_Os05g14100	retrotransposon protein, putative, Ty3-gypsy subclass	gene_position:reverse Distance_to_Tss_is:1382 Exon:exon_Position_Number_is:2	CTC	Leu	CTC	Leu	none	Anonymous
Chr5	7876497	A	G	LOC_Os05g14100	retrotransposon protein, putative, Ty3-gypsy subclass	gene_position:reverse Distance_to_Tss_is:1036 Exon:exon_Position_Number_is:2	CAT	His	CCT	Pro	none	Non-anonymous
Chr5	7882869	T	C	LOC_Os05g14110	retrotransposon protein, putative, unclassified	gene_position:forward Distance_to_Tss_is:514 Exon:exon_Position_Number_is:1	CAA	Gln	CCA	Pro	none	Non-anonymous
Chr5	7884754	C	T	LOC_Os05g14110	retrotransposon protein, putative, unclassified	gene_position:forward Distance_to_Tss_is:2399 Exon:exon_Position_Number_is:2	ACT	Thr	ACT	Thr	none	Anonymous
Chr5	7887377	T	C	LOC_Os05g14110	retrotransposon protein, putative, unclassified	gene_position:forward Distance_to_Tss_is:5022 Exon:exon_Position_Number_is:4	GGC	Gly	GCC	Ala	none	Non-anonymous
Chr5	7887429	C	T	LOC_Os05g14110	retrotransposon protein, putative, unclassified	gene_position:forward Distance_to_Tss_is:5074 Exon:exon_Position_Number_is:4	AAA	Lys	AAT	Asn	none	Non-anonymous
Chr5	7888105	T	A	LOC_Os05g14110	retrotransposon protein, putative, unclassified	gene_position:forward Distance_to_Tss_is:5750 Exon:exon_Position_Number_is:4	ATC	Ile	ATC	Ile	none	Anonymous
Chr5	7889514	G	A	LOC_Os05g14120	retrotransposon protein, putative, unclassified	gene_position:reverse Distance_to_Tss_is:2853 Exon:exon_Position_Number_is:7	CGA	Arg	CTA	Leu	none	Non-anonymous
Chr5	8304810	A	T	LOC_Os05g14580	conserved hypothetical protein	gene_position:reverse Distance_to_Tss_is:1618 Exon:exon_Position_Number_is:4	TCT	Ser	ACT	Thr	none	Non-anonymous
Chr5	8351115	C	T	LOC_Os05g14690	retrotransposon protein, putative, unclassified	gene_position:forward Distance_to_Tss_is:1130 Exon:exon_Position_Number_is:3	ACT	Thr	ACT	Thr	none	Anonymous
Chr5	8636762	T	C	LOC_Os05g15220	retrotransposon protein, putative, unclassified, expressed	gene_position:reverse Distance_to_Tss_is:1509 Exon:exon_Position_Number_is:3	CAG	Gln	GAG	Glu	none	Non-anonymous
Chr5	8977271	T	C	LOC_Os05g15910	hypothetical protein	gene_position:reverse Distance_to_Tss_is:16 Exon:exon_Position_Number_is:1	CGG	Arg	CGG	Arg	none	Anonymous
Chr5	9018862	A	G	LOC_Os05g15970	retrotransposon protein, putative, Ty3-gypsy subclass	gene_position:reverse Distance_to_Tss_is:1936 Exon:exon_Position_Number_is:3	ATG	Met	ATC	Ile	none	Non-anonymous
Chr5	9362207	G	T	LOC_Os05g16500	transposon protein, putative, unclassified	gene_position:forward Distance_to_Tss_is:1457 Exon:exon_Position_Number_is:3	TCT	Ser	TCT	Ser	none	Anonymous
Chr5	9739075	G	C	LOC_Os05g17050	transposon protein, putative, CACTA, En/Spm sub-class	gene_position:forward Distance_to_Tss_is:16696 Exon:exon_Position_Number_is:29	AGT	Ser	CGT	Arg	none	Non-anonymous
Chr5	10266009	T	C	LOC_Os05g17840	retrotransposon protein, putative, Ty3-gypsy subclass	gene_position:forward Distance_to_Tss_is:4652 Exon:exon_Position_Number_is:7	TGG	Trp	TGC	Cys	none	Non-anonymous
Chr5	10354996	A	C	LOC_Os05g18000	retrotransposon protein, putative, LINE subclass	gene_position:reverse Distance_to_Tss_is:459 Exon:exon_Position_Number_is:1	TCA	Ser	GCA	Ala	none	Non-anonymous
Chr5	10394811	A	G	LOC_Os05g18070	retrotransposon protein, putative, Ty3-gypsy subclass	gene_position:reverse Distance_to_Tss_is:2874 Exon:exon_Position_Number_is:6	ATG	Met	ATC	Ile	none	Non-anonymous
Chr5	11211040	T	C	LOC_Os05g19290	hypothetical protein	gene_position:reverse Distance_to_Tss_is:127 Exon:exon_Position_Number_is:1	CGG	Arg	CGG	Arg	none	Anonymous
Chr5	11224717	A	T	LOC_Os05g19310	retrotransposon protein, putative, Ty3-gypsy subclass	gene_position:forward Distance_to_Tss_is:2925 Exon:exon_Position_Number_is:5	AAC	Asn	ATC	Ile	none	Non-anonymous
Chr5	11351028	T	G	LOC_Os05g19530	retrotransposon protein, putative, Ty3-gypsy subclass	gene_position:reverse Distance_to_Tss_is:1381 Exon:exon_Position_Number_is:3	TTC	Phe	CTC	Leu	none	Non-anonymous
Chr5	11405151	T	C	LOC_Os05g19580	hypothetical protein	gene_position:forward Distance_to_Tss_is:927 Exon:exon_Position_Number_is:3	CCT	Pro	CCT	Pro	none	Anonymous
Chr5	11452336	G	A	LOC_Os05g19640	retrotransposon, putative, centromere-specific	gene_position:forward Distance_to_Tss_is:136 Exon:exon_Position_Number_is:1	TGT	Cys	TAT	Tyr	none	Non-anonymous
Chr5	11685745	T	C	LOC_Os05g19990	retrotransposon protein, putative, unclassified	gene_position:forward Distance_to_Tss_is:885 Exon:exon_Position_Number_is:2	CAG	Gln	CCG	Pro	none	Non-anonymous
Chr5	11741724	G	T	LOC_Os05g20090	retrotransposon protein, putative, unclassified	gene_position:reverse Distance_to_Tss_is:7916 Exon:exon_Position_Number_is:7	GAT	Asp	GAT	Asp	none	Anonymous
Chr5	12126572	A	G	LOC_Os05g20680	retrotransposon protein, putative, Ty3-gypsy subclass	gene_position:reverse Distance_to_Tss_is:1087 Exon:exon_Position_Number_is:2	GTC	Val	GTC	Val	none	Anonymous
Chr5	12218633	C	A	LOC_Os05g20820	retrotransposon protein, putative, unclassified	gene_position:reverse Distance_to_Tss_is:2423 Exon:exon_Position_Number_is:7	GAC	Asp	GAT	Asp	none	Anonymous
Chr5	12332934	A	G	LOC_Os05g20960	retrotransposon protein, putative, Ty3-gypsy subclass	gene_position:forward Distance_to_Tss_is:982 Exon:exon_Position_Number_is:2	ACA	Thr	ACG	Thr	none	Anonymous
Chr5	12464160	A	T	LOC_Os05g21190	retrotransposon, putative, centromere-specific	gene_position:forward Distance_to_Tss_is:513 Exon:exon_Position_Number_is:2	TGT	Cys	TTT	Phe	none	Non-anonymous
Chr5	12706432	A	G	LOC_Os05g22480	retrotransposon protein, putative, Ty3-gypsy subclass	gene_position:reverse Distance_to_Tss_is:1577 Exon:exon_Position_Number_is:2	GCT	Ala	GCC	Ala	none	Anonymous
Chr5	12964055	A	G	LOC_Os05g22910	conserved hypothetical protein	gene_position:reverse Distance_to_Tss_is:808 Exon:exon_Position_Number_is:1	AGG	Arg	ACG	Thr	none	Non-anonymous
Chr5	13013875	A	G	LOC_Os05g22940	acetyl-CoA carboxylase, putative, expressed	gene_position:reverse Distance_to_Tss_is:7148 Exon:exon_Position_Number_is:22	CTC	Leu	CCC	Pro	none	Non-anonymous
Chr5	13994262	T	C	LOC_Os05g24290	retrotransposon protein, putative, Ty3-gypsy subclass	gene_position:forward Distance_to_Tss_is:1388 Exon:exon_Position_Number_is:3	GCG	Ala	GCC	Ala	exon end	Anonymous
Chr5	14006474	A	T	LOC_Os05g24310	retrotransposon protein, putative, Ty3-gypsy subclass	gene_position:forward Distance_to_Tss_is:57 Exon:exon_Position_Number_is:1	CCA	Pro	TCA	Ser	none	Non-anonymous
Chr5	14142263	A	T	LOC_Os05g24610	retrotransposon protein, putative, LINE subclass	gene_position:forward Distance_to_Tss_is:1369 Exon:exon_Position_Number_is:1	ACA	Thr	ATA	Ile	none	Non-anonymous
Chr5	14276982	C	T	LOC_Os05g24730	retrotransposon protein, putative, unclassified	gene_position:reverse Distance_to_Tss_is:4643 Exon:exon_Position_Number_is:6	GAG	Glu	AAG	Lys	none	Non-anonymous
Chr5	14370050	A	C	LOC_Os05g24920	transposon protein, putative, unclassified, expressed	gene_position:forward Distance_to_Tss_is:629 Exon:exon_Position_Number_is:1	AGA	Arg	AGC	Ser	none	Non-anonymous
Chr5	14406295	T	C	LOC_Os05g24990	transposon protein, putative, unclassified	gene_position:reverse Distance_to_Tss_is:340 Exon:exon_Position_Number_is:2	ATA	Ile	ATG	Met	none	Non-anonymous
Chr5	14626489	C	A	LOC_Os05g25300	retrotransposon protein, putative, unclassified	gene_position:reverse Distance_to_Tss_is:2945 Exon:exon_Position_Number_is:3	CAC	His	CTC	Leu	none	Non-anonymous
Chr5	14884922	T	C	LOC_Os05g25690	retrotransposon protein, putative, unclassified	gene_position:forward Distance_to_Tss_is:1371 Exon:exon_Position_Number_is:1	CTC	Leu	CTC	Leu	none	Anonymous
Chr5	15398907	G	C	LOC_Os05g26600	retrotransposon protein, putative, Ty3-gypsy subclass	gene_position:forward Distance_to_Tss_is:5675 Exon:exon_Position_Number_is:6	CTG	Leu	CTC	Leu	none	Anonymous
Chr5	15481352	C	T	LOC_Os05g26790	retrotransposon protein, putative, unclassified	gene_position:forward Distance_to_Tss_is:322 Exon:exon_Position_Number_is:1	CTT	Leu	CTT	Leu	none	Anonymous
Chr5	15867843	T	C	LOC_Os05g27400	retrotransposon protein, putative, unclassified	gene_position:reverse Distance_to_Tss_is:3094 Exon:exon_Position_Number_is:5	GCA	Ala	GCA	Ala	none	Anonymous
Chr5	16072599	A	G	LOC_Os05g27690	transposon protein, putative, CACTA, En/Spm sub-class	gene_position:reverse Distance_to_Tss_is:2339 Exon:exon_Position_Number_is:5	ACA	Thr	CCA	Pro	none	Non-anonymous
Chr5	16359655	G	A	LOC_Os05g28080	retrotransposon protein, putative, Ty3-gypsy subclass	gene_position:reverse Distance_to_Tss_is:190 Exon:exon_Position_Number_is:1	GAA	Glu	GTA	Val	none	Non-anonymous
Chr5	16471297	C	G	LOC_Os05g28220	retrotransposon protein, putative, unclassified	gene_position:forward Distance_to_Tss_is:239 Exon:exon_Position_Number_is:1	TTG	Leu	TTG	Leu	none	Anonymous
Chr5	16483320	T	C	LOC_Os05g28250	retrotransposon, putative, centromere-specific	gene_position:reverse Distance_to_Tss_is:1931 Exon:exon_Position_Number_is:3	AAG	Lys	AAG	Lys	none	Anonymous
Chr5	16483516	T	C	LOC_Os05g28250	retrotransposon, putative, centromere-specific	gene_position:reverse Distance_to_Tss_is:1735 Exon:exon_Position_Number_is:3	GGG	Gly	GGG	Gly	none	Anonymous
Chr5	16483973	G	A	LOC_Os05g28250	retrotransposon, putative, centromere-specific	gene_position:reverse Distance_to_Tss_is:1278 Exon:exon_Position_Number_is:3	GAC	Asp	TAC	Tyr	none	Non-anonymous
Chr5	16484256	G	A	LOC_Os05g28250	retrotransposon, putative, centromere-specific	gene_position:reverse Distance_to_Tss_is:995 Exon:exon_Position_Number_is:2	CAG	Gln	CAT	His	none	Non-anonymous
Chr5	16489017	C	A	LOC_Os05g28260	hypothetical protein	gene_position:forward Distance_to_Tss_is:2393 Exon:exon_Position_Number_is:5	ATC	Ile	AAC	Asn	none	Non-anonymous
Chr5	16489049	A	G	LOC_Os05g28260	hypothetical protein	gene_position:forward Distance_to_Tss_is:2425 Exon:exon_Position_Number_is:5	ATC	Ile	GTC	Val	none	Non-anonymous
Chr5	16513201	G	C	LOC_Os05g28300	expressed protein	gene_position:forward Distance_to_Tss_is:4178 Exon:exon_Position_Number_is:6	ATA	Ile	ATC	Ile	none	Anonymous
Chr5	16513954	G	A	LOC_Os05g28300	expressed protein	gene_position:forward Distance_to_Tss_is:4931 Exon:exon_Position_Number_is:8	GCA	Ala	ACA	Thr	none	Non-anonymous
Chr5	17036787	G	A	LOC_Os05g29110	retrotransposon protein, putative, unclassified	gene_position:reverse Distance_to_Tss_is:756 Exon:exon_Position_Number_is:1	ACA	Thr	TCA	Ser	none	Non-anonymous
Chr5	17200349	A	G	LOC_Os05g29820	transposon protein, putative, CACTA, En/Spm sub-class	gene_position:reverse Distance_to_Tss_is:2710 Exon:exon_Position_Number_is:4	GAT	Asp	GAC	Asp	none	Anonymous
Chr5	17211142	C	T	LOC_Os05g29850	transposon protein, putative, CACTA, En/Spm sub-class	gene_position:reverse Distance_to_Tss_is:3143 Exon:exon_Position_Number_is:2	GGA	Gly	AGA	Arg	none	Non-anonymous
Chr5	17213878	A	G	LOC_Os05g29850	transposon protein, putative, CACTA, En/Spm sub-class	gene_position:reverse Distance_to_Tss_is:407 Exon:exon_Position_Number_is:2	GCC	Ala	CCC	Pro	none	Non-anonymous
Chr5	17230036	T	C	LOC_Os05g29880	3-hydroxyacyl-CoA dehydrogenase, putative, expressed	gene_position:forward Distance_to_Tss_is:1184 Exon:exon_Position_Number_is:5	GGC	Gly	GGC	Gly	none	Anonymous
Chr5	17336014	T	C	LOC_Os05g30070	retrotransposon protein, putative, unclassified	gene_position:reverse Distance_to_Tss_is:3372 Exon:exon_Position_Number_is:5	GAT	Asp	GAT	Asp	none	Anonymous
Chr5	17350105	T	C	LOC_Os05g30090	retrotransposon protein, putative, unclassified	gene_position:forward Distance_to_Tss_is:1129 Exon:exon_Position_Number_is:4	TGC	Cys	TCC	Ser	none	Non-anonymous
Chr5	17350358	T	C	LOC_Os05g30090	retrotransposon protein, putative, unclassified	gene_position:forward Distance_to_Tss_is:1382 Exon:exon_Position_Number_is:4	TGC	Cys	TGC	Cys	none	Anonymous
Chr5	17351502	T	C	LOC_Os05g30090	retrotransposon protein, putative, unclassified	gene_position:forward Distance_to_Tss_is:2526 Exon:exon_Position_Number_is:5	CCT	Pro	CCT	Pro	none	Anonymous
Chr5	17351664	T	C	LOC_Os05g30090	retrotransposon protein, putative, unclassified	gene_position:forward Distance_to_Tss_is:2688 Exon:exon_Position_Number_is:5	GTC	Val	CTC	Leu	none	Non-anonymous
Chr5	17353563	T	C	LOC_Os05g30090	retrotransposon protein, putative, unclassified	gene_position:forward Distance_to_Tss_is:4587 Exon:exon_Position_Number_is:8	AAG	Lys	CAG	Gln	none	Non-anonymous
Chr5	17353835	G	A	LOC_Os05g30090	retrotransposon protein, putative, unclassified	gene_position:forward Distance_to_Tss_is:4859 Exon:exon_Position_Number_is:8	CTC	Leu	CTA	Leu	none	Anonymous
Chr5	17358154	T	C	LOC_Os05g30090	retrotransposon protein, putative, unclassified	gene_position:forward Distance_to_Tss_is:9178 Exon:exon_Position_Number_is:14	CAC	His	CAC	His	none	Anonymous
Chr5	17361040	C	T	LOC_Os05g30090	retrotransposon protein, putative, unclassified	gene_position:forward Distance_to_Tss_is:12064 Exon:exon_Position_Number_is:17	AAC	Asn	AAT	Asn	none	Anonymous
Chr5	17389619	G	A	LOC_Os05g30140	RNA recognition motif containing protein, expressed	gene_position:forward Distance_to_Tss_is:3849 Exon:exon_Position_Number_is:5	ACT	Thr	ACT	Thr	none	Anonymous
Chr5	17434494	G	A	LOC_Os05g30180	hypothetical protein	gene_position:forward Distance_to_Tss_is:31 Exon:exon_Position_Number_is:1	TCT	Ser	TAT	Tyr	none	Non-anonymous
Chr5	17434569	T	C	LOC_Os05g30180	hypothetical protein	gene_position:forward Distance_to_Tss_is:106 Exon:exon_Position_Number_is:1	GAA	Glu	GCA	Ala	none	Non-anonymous
Chr5	17456283	G	A	LOC_Os05g30220	disease resistance RPP13-like protein 1, putative, expressed	gene_position:reverse Distance_to_Tss_is:1293 Exon:exon_Position_Number_is:2	ATT	Ile	ATT	Ile	none	Anonymous
Chr5	17487537	T	C	LOC_Os05g30280	Os5bglu20 - beta-glucosidase homologue, similar to G. max isohydroxyurate hydrolase, expressed	gene_position:forward Distance_to_Tss_is:549 Exon:exon_Position_Number_is:1	CTG	Leu	CTC	Leu	none	Anonymous
Chr5	17494245	G	A	LOC_Os05g30290	retrotransposon protein, putative, unclassified	gene_position:forward Distance_to_Tss_is:148 Exon:exon_Position_Number_is:2	CCA	Pro	CCA	Pro	none	Anonymous
Chr5	18609973	T	C	LOC_Os05g32050	retrotransposon protein, putative, Ty3-gypsy subclass	gene_position:reverse Distance_to_Tss_is:5703 Exon:exon_Position_Number_is:6	TCC	Ser	TCG	Ser	none	Anonymous
Chr5	18660088	C	T	LOC_Os05g32110	COBRA, putative, expressed	gene_position:reverse Distance_to_Tss_is:2300 Exon:exon_Position_Number_is:4	AAG	Lys	AAG	Lys	none	Anonymous
Chr5	19019941	T	G	LOC_Os05g32590	methyltransferase, putative, expressed	gene_position:forward Distance_to_Tss_is:1453 Exon:exon_Position_Number_is:7	CCT	Pro	CCG	Pro	none	Anonymous
Chr5	19026150	C	A	LOC_Os05g32600	cyclin-dependent kinase D-1, putative, expressed	gene_position:forward Distance_to_Tss_is:4775 Exon:exon_Position_Number_is:5	GAA	Glu	GAA	Glu	none	Anonymous
Chr5	19056235	A	G	LOC_Os05g32660	leucine-rich repeat family protein, putative, expressed	gene_position:forward Distance_to_Tss_is:648 Exon:exon_Position_Number_is:1	GAT	Asp	GAG	Glu	none	Non-anonymous
Chr5	19086248	G	C	LOC_Os05g32700	retrotransposon protein, putative, Ty1-copia subclass	gene_position:forward Distance_to_Tss_is:109 Exon:exon_Position_Number_is:1	GGG	Gly	GCG	Ala	exon end	Non-anonymous
Chr5	19087410	C	T	LOC_Os05g32700	retrotransposon protein, putative, Ty1-copia subclass	gene_position:forward Distance_to_Tss_is:1271 Exon:exon_Position_Number_is:4	GGA	Gly	TGA	***	none	Non-anonymous
Chr5	19087520	C	T	LOC_Os05g32700	retrotransposon protein, putative, Ty1-copia subclass	gene_position:forward Distance_to_Tss_is:1381 Exon:exon_Position_Number_is:4	GGA	Gly	GGT	Gly	none	Anonymous
Chr5	19087666	G	A	LOC_Os05g32700	retrotransposon protein, putative, Ty1-copia subclass	gene_position:forward Distance_to_Tss_is:1527 Exon:exon_Position_Number_is:5	TTT	Phe	TTA	Leu	none	Non-anonymous
Chr5	19087686	T	C	LOC_Os05g32700	retrotransposon protein, putative, Ty1-copia subclass	gene_position:forward Distance_to_Tss_is:1547 Exon:exon_Position_Number_is:5	GCT	Ala	GCT	Ala	none	Anonymous
Chr5	19088557	A	G	LOC_Os05g32700	retrotransposon protein, putative, Ty1-copia subclass	gene_position:forward Distance_to_Tss_is:2418 Exon:exon_Position_Number_is:7	GCT	Ala	GCT	Ala	none	Anonymous
Chr5	19089307	A	G	LOC_Os05g32700	retrotransposon protein, putative, Ty1-copia subclass	gene_position:forward Distance_to_Tss_is:3168 Exon:exon_Position_Number_is:9	TAT	Tyr	TAG	***	none	Non-anonymous
Chr5	19089411	C	T	LOC_Os05g32700	retrotransposon protein, putative, Ty1-copia subclass	gene_position:forward Distance_to_Tss_is:3272 Exon:exon_Position_Number_is:9	AGA	Arg	ATA	Ile	none	Non-anonymous
Chr5	19090370	T	C	LOC_Os05g32700	retrotransposon protein, putative, Ty1-copia subclass	gene_position:forward Distance_to_Tss_is:4231 Exon:exon_Position_Number_is:10	GAT	Asp	CAT	His	none	Non-anonymous
Chr5	19166189	T	A	LOC_Os05g32830	hypothetical protein	gene_position:forward Distance_to_Tss_is:1682 Exon:exon_Position_Number_is:4	AAA	Lys	AAA	Lys	none	Anonymous
Chr5	19280500	T	C	LOC_Os05g33000	E3 ubiquitin-protein ligase MGRN1, putative, expressed	gene_position:reverse Distance_to_Tss_is:2170 Exon:exon_Position_Number_is:3	CAA	Gln	CGA	Arg	none	Non-anonymous
Chr5	19284552	C	T	LOC_Os05g33020	preprotein translocase subunit secY, putative, expressed	gene_position:reverse Distance_to_Tss_is:6317 Exon:exon_Position_Number_is:12	ATC	Ile	AAC	Asn	none	Non-anonymous
Chr5	19289009	T	A	LOC_Os05g33020	preprotein translocase subunit secY, putative, expressed	gene_position:reverse Distance_to_Tss_is:1860 Exon:exon_Position_Number_is:6	TAT	Tyr	TAT	Tyr	none	Anonymous
Chr5	19297634	C	T	LOC_Os05g33030	kinesin motor domain containing protein, putative, expressed	gene_position:forward Distance_to_Tss_is:960 Exon:exon_Position_Number_is:5	GTG	Val	GTT	Val	none	Anonymous
Chr5	19300084	T	A	LOC_Os05g33030	kinesin motor domain containing protein, putative, expressed	gene_position:forward Distance_to_Tss_is:3410 Exon:exon_Position_Number_is:13	CAA	Gln	CAA	Gln	none	Anonymous
Chr5	19301510	G	A	LOC_Os05g33040	cyclin, putative, expressed	gene_position:reverse Distance_to_Tss_is:2850 Exon:exon_Position_Number_is:3	CGC	Arg	CTC	Leu	none	Non-anonymous
Chr5	19393918	G	A	LOC_Os05g33180	hypothetical protein	gene_position:reverse Distance_to_Tss_is:473 Exon:exon_Position_Number_is:2	CGA	Arg	TGA	***	none	Non-anonymous
Chr5	19493717	C	T	LOC_Os05g33340	transposon protein, putative, CACTA, En/Spm sub-class	gene_position:reverse Distance_to_Tss_is:12971 Exon:exon_Position_Number_is:13	CTC	Leu	ATC	Ile	none	Non-anonymous
Chr5	20797708	T	C	LOC_Os05g35120	transposon protein, putative, CACTA, En/Spm sub-class	gene_position:reverse Distance_to_Tss_is:5540 Exon:exon_Position_Number_is:9	CCC	Pro	CCG	Pro	none	Anonymous
Chr5	22461197	G	A	LOC_Os05g38400	OsFtsH8 FtsH protease, homologue of AtFtsH3/10, expressed	gene_position:forward Distance_to_Tss_is:5438 Exon:exon_Position_Number_is:8	AGG	Arg	AAG	Lys	none	Non-anonymous
Chr5	23368832	C	A	LOC_Os05g39870	CAMK_KIN1/SNF1/Nim1_like.24 - CAMK includes calcium/calmodulin depedent protein kinases	gene_position:reverse Distance_to_Tss_is:2609 Exon:exon_Position_Number_is:4	GCT	Ala	GTT	Val	none	Non-anonymous
Chr5	23597932	A	G	LOC_Os05g40270	expressed protein	gene_position:forward Distance_to_Tss_is:7114 Exon:exon_Position_Number_is:17	GGG	Gly	GGG	Gly	none	Anonymous
Chr5	23869418	G	A	LOC_Os05g40810	BRCA1 C Terminus domain containing protein, expressed	gene_position:reverse Distance_to_Tss_is:4953 Exon:exon_Position_Number_is:12	ATA	Ile	TTA	Leu	none	Non-anonymous
Chr5	26097249	G	C	LOC_Os05g45010	Leucine Rich Repeat family protein	gene_position:forward Distance_to_Tss_is:518 Exon:exon_Position_Number_is:2	GTC	Val	CTC	Leu	none	Non-anonymous
Chr5	26402377	G	A	LOC_Os05g45660	plasminogen activator inhibitor 1 RNA-binding protein, putative, expressed	gene_position:forward Distance_to_Tss_is:932 Exon:exon_Position_Number_is:2	GCT	Ala	ACT	Thr	none	Non-anonymous
Chr5	26632980	G	A	LOC_Os05g46030	myosin head family protein, expressed	gene_position:forward Distance_to_Tss_is:9643 Exon:exon_Position_Number_is:22	CAG	Gln	CAA	Gln	none	Anonymous
Chr5	26667825	T	A	LOC_Os05g46079	hypothetical protein	gene_position:forward Distance_to_Tss_is:587 Exon:exon_Position_Number_is:2	AGA	Arg	AGA	Arg	none	Anonymous
Chr5	26693871	G	C	LOC_Os05g46130	transposon protein, putative, unclassified	gene_position:forward Distance_to_Tss_is:3657 Exon:exon_Position_Number_is:4	ATC	Ile	CTC	Leu	none	Non-anonymous
Chr5	26694324	A	G	LOC_Os05g46130	transposon protein, putative, unclassified	gene_position:forward Distance_to_Tss_is:4110 Exon:exon_Position_Number_is:4	AAT	Asn	GAT	Asp	none	Non-anonymous
Chr5	26869365	C	T	LOC_Os05g46490	mov34 family protein, putative, expressed	gene_position:forward Distance_to_Tss_is:1528 Exon:exon_Position_Number_is:5	GAA	Glu	TAA	***	none	Non-anonymous
Chr5	26944006	A	G	LOC_Os05g46660	transposon protein, putative, Mutator sub-class	gene_position:forward Distance_to_Tss_is:890 Exon:exon_Position_Number_is:3	CCA	Pro	CCG	Pro	none	Anonymous
Chr5	26944833	A	T	LOC_Os05g46660	transposon protein, putative, Mutator sub-class	gene_position:forward Distance_to_Tss_is:1717 Exon:exon_Position_Number_is:4	ACA	Thr	ATA	Ile	none	Non-anonymous
Chr5	26989096	A	G	LOC_Os05g46730	hypothetical protein	gene_position:reverse Distance_to_Tss_is:1722 Exon:exon_Position_Number_is:2	AAT	Asn	AAC	Asn	none	Anonymous
Chr5	27128792	C	T	LOC_Os05g47450	retrotransposon protein, putative, unclassified	gene_position:forward Distance_to_Tss_is:5077 Exon:exon_Position_Number_is:8	GTG	Val	GTT	Val	none	Anonymous
Chr5	27163535	T	C	LOC_Os05g47530	Divergent PAP2 family domain containing protein, expressed	gene_position:reverse Distance_to_Tss_is:1100 Exon:exon_Position_Number_is:2	CTG	Leu	GTG	Val	none	Non-anonymous
Chr5	27199738	T	A	LOC_Os05g47580	expressed protein	gene_position:forward Distance_to_Tss_is:739 Exon:exon_Position_Number_is:1	ATC	Ile	AAC	Asn	none	Non-anonymous
Chr5	27291204	G	C	LOC_Os05g47750	Ser/Thr protein kinase, putative, expressed	gene_position:reverse Distance_to_Tss_is:3771 Exon:exon_Position_Number_is:3	TTG	Leu	TGG	Trp	none	Non-anonymous
Chr5	27316005	C	T	LOC_Os05g47780	E3 ubiquitin ligase, putative, expressed	gene_position:forward Distance_to_Tss_is:1112 Exon:exon_Position_Number_is:3	AAG	Lys	ATG	Met	none	Non-anonymous
Chr5	27408925	A	C	LOC_Os05g47920	retrotransposon protein, putative, Ty1-copia subclass	gene_position:reverse Distance_to_Tss_is:1882 Exon:exon_Position_Number_is:3	GAT	Asp	GAT	Asp	none	Anonymous
Chr5	27554730	T	C	LOC_Os05g48190	hypothetical protein	gene_position:forward Distance_to_Tss_is:303 Exon:exon_Position_Number_is:1	AGA	Arg	CGA	Arg	none	Anonymous
Chr5	27976614	T	C	LOC_Os05g48870	auxin response factor 15, putative, expressed	gene_position:forward Distance_to_Tss_is:4879 Exon:exon_Position_Number_is:11	AGG	Arg	CGG	Arg	none	Anonymous
Chr5	28000400	G	A	LOC_Os05g48910	retrotransposon protein, putative, unclassified	gene_position:forward Distance_to_Tss_is:6526 Exon:exon_Position_Number_is:3	CGC	Arg	CAC	His	none	Non-anonymous
Chr5	28001442	A	C	LOC_Os05g48920	retrotransposon protein, putative, unclassified	gene_position:forward Distance_to_Tss_is:622 Exon:exon_Position_Number_is:1	GAG	Glu	GCG	Ala	none	Non-anonymous
Chr5	28144377	A	G	LOC_Os05g49160	expressed protein	gene_position:reverse Distance_to_Tss_is:1630 Exon:exon_Position_Number_is:2	ACA	Thr	ACA	Thr	none	Anonymous
Chr5	28389206	C	T	LOC_Os05g49590	suppressor of phythchrome A, putative, expressed	gene_position:reverse Distance_to_Tss_is:1080 Exon:exon_Position_Number_is:3	GAC	Asp	GAA	Glu	none	Non-anonymous
Chr5	28546875	G	A	LOC_Os05g49850	retrotransposon protein, putative, unclassified	gene_position:forward Distance_to_Tss_is:3592 Exon:exon_Position_Number_is:2	GAT	Asp	GAT	Asp	none	Anonymous
Chr5	28547098	G	A	LOC_Os05g49850	retrotransposon protein, putative, unclassified	gene_position:forward Distance_to_Tss_is:3815 Exon:exon_Position_Number_is:2	GCA	Ala	GCA	Ala	none	Anonymous
Chr5	28553540	A	G	LOC_Os05g49870	retrotransposon protein, putative, unclassified	gene_position:forward Distance_to_Tss_is:2435 Exon:exon_Position_Number_is:5	CCT	Pro	CGT	Arg	none	Non-anonymous
Chr5	29359392	G	T	LOC_Os05g51290	transposon protein, putative, CACTA, En/Spm sub-class	gene_position:reverse Distance_to_Tss_is:1472 Exon:exon_Position_Number_is:3	TGC	Cys	TAC	Tyr	none	Non-anonymous
Chr5	29377000	G	A	LOC_Os05g51320	retrotransposon protein, putative, unclassified	gene_position:forward Distance_to_Tss_is:3413 Exon:exon_Position_Number_is:6	AAA	Lys	AAA	Lys	none	Anonymous
Chr5	29421636	G	A	LOC_Os05g51400	protein kinase APK1B, chloroplast precursor, putative	gene_position:forward Distance_to_Tss_is:3348 Exon:exon_Position_Number_is:5	GAG	Glu	GAG	Glu	none	Anonymous
Chr5	29457829	T	C	LOC_Os05g51490	SIT4 phosphatase-associated protein domain containing protein, expressed	gene_position:forward Distance_to_Tss_is:392 Exon:exon_Position_Number_is:1	GGT	Gly	GGC	Gly	none	Anonymous
Chr5	29470817	C	T	LOC_Os05g51500	eukaryotic translation initiation factor 5B, putative, expressed	gene_position:reverse Distance_to_Tss_is:1220 Exon:exon_Position_Number_is:2	GTG	Val	ATG	Met	none	Non-anonymous
Chr5	29521605	T	G	LOC_Os05g51580	hypothetical protein	gene_position:reverse Distance_to_Tss_is:41 Exon:exon_Position_Number_is:1	AAC	Asn	AAC	Asn	none	Anonymous
Chr5	29527928	G	A	LOC_Os05g51610	sodium/calcium exchanger protein, putative, expressed	gene_position:reverse Distance_to_Tss_is:3268 Exon:exon_Position_Number_is:5	TTC	Phe	TTT	Phe	none	Anonymous
Chr6	280568	G	T	LOC_Os06g01460	expressed protein	gene_position:reverse Distance_to_Tss_is:612 Exon:exon_Position_Number_is:2	GAT	Asp	GAA	Glu	none	Non-anonymous
Chr6	759438	C	A	LOC_Os06g02304	retrotransposon protein, putative, unclassified	gene_position:reverse Distance_to_Tss_is:4746 Exon:exon_Position_Number_is:8	TGC	Cys	TGC	Cys	none	Anonymous
Chr6	997805	G	A	LOC_Os06g02750	retrotransposon protein, putative, unclassified	gene_position:forward Distance_to_Tss_is:682 Exon:exon_Position_Number_is:1	GTT	Val	GAT	Asp	none	Non-anonymous
Chr6	1015918	G	A	LOC_Os06g02790	retrotransposon protein, putative, unclassified	gene_position:forward Distance_to_Tss_is:93 Exon:exon_Position_Number_is:1	AAC	Asn	AAC	Asn	none	Anonymous
Chr6	1267382	G	A	LOC_Os06g03320	retrotransposon protein, putative, unclassified	gene_position:reverse Distance_to_Tss_is:696 Exon:exon_Position_Number_is:1	AAA	Lys	TAA	***	none	Non-anonymous
Chr6	1543663	C	G	LOC_Os06g03840	H-BTB4 - Bric-a-Brac, Tramtrack, Broad Complex BTB domain with H family conserved sequence, expressed	gene_position:reverse Distance_to_Tss_is:1554 Exon:exon_Position_Number_is:2	CTT	Leu	CCT	Pro	none	Non-anonymous
Chr6	1543767	A	G	LOC_Os06g03840	H-BTB4 - Bric-a-Brac, Tramtrack, Broad Complex BTB domain with H family conserved sequence, expressed	gene_position:reverse Distance_to_Tss_is:1450 Exon:exon_Position_Number_is:2	TTG	Leu	TTC	Phe	none	Non-anonymous
Chr6	1557012	C	T	LOC_Os06g03860	uncharacterized membrane protein, putative, expressed	gene_position:forward Distance_to_Tss_is:3150 Exon:exon_Position_Number_is:6	CCA	Pro	TCA	Ser	none	Non-anonymous
Chr6	1557445	A	G	LOC_Os06g03860	uncharacterized membrane protein, putative, expressed	gene_position:forward Distance_to_Tss_is:3583 Exon:exon_Position_Number_is:6	ATT	Ile	AGT	Ser	none	Non-anonymous
Chr6	1631012	G	A	LOC_Os06g03990	aminotransferase, classes I and II, domain containing protein, expressed	gene_position:forward Distance_to_Tss_is:2294 Exon:exon_Position_Number_is:3	ATA	Ile	ATA	Ile	none	Anonymous
Chr6	1701237	T	C	LOC_Os06g04090	no apical meristem protein, putative, expressed	gene_position:reverse Distance_to_Tss_is:623 Exon:exon_Position_Number_is:2	TCA	Ser	TCG	Ser	none	Anonymous
Chr6	2044158	A	G	LOC_Os06g04690	OsFBX184 - F-box domain containing protein, expressed	gene_position:reverse Distance_to_Tss_is:3260 Exon:exon_Position_Number_is:3	TTT	Phe	CTT	Leu	none	Non-anonymous
Chr6	2057499	C	A	LOC_Os06g04710	expressed protein	gene_position:reverse Distance_to_Tss_is:3729 Exon:exon_Position_Number_is:3	AAG	Lys	ATG	Met	none	Non-anonymous
Chr6	2091376	C	T	LOC_Os06g04800	peptidase, T1 family, putative, expressed	gene_position:reverse Distance_to_Tss_is:2316 Exon:exon_Position_Number_is:6	GAA	Glu	GAA	Glu	none	Anonymous
Chr6	2092339	T	A	LOC_Os06g04800	peptidase, T1 family, putative, expressed	gene_position:reverse Distance_to_Tss_is:1353 Exon:exon_Position_Number_is:3	GTC	Val	GTC	Val	none	Anonymous
Chr6	2101875	G	A	LOC_Os06g04820	leucine carboxyl methyltransferase 1, putative, expressed	gene_position:reverse Distance_to_Tss_is:2520 Exon:exon_Position_Number_is:6	GAT	Asp	GTT	Val	none	Non-anonymous
Chr6	2196265	C	T	LOC_Os06g04980	OsFBX185 - F-box domain containing protein	gene_position:forward Distance_to_Tss_is:1911 Exon:exon_Position_Number_is:3	ACA	Thr	TCA	Ser	none	Non-anonymous
Chr6	2234202	A	G	LOC_Os06g05060	ELF3 protein, putative, expressed	gene_position:reverse Distance_to_Tss_is:3961 Exon:exon_Position_Number_is:4	ATG	Met	CTG	Leu	none	Non-anonymous
Chr6	2465568	C	T	LOC_Os06g05460	retrotransposon protein, putative, Ty1-copia subclass	gene_position:reverse Distance_to_Tss_is:2460 Exon:exon_Position_Number_is:4	TCT	Ser	TCA	Ser	none	Anonymous
Chr6	2750027	T	C	LOC_Os06g05990	zinc finger family protein, putative, expressed	gene_position:reverse Distance_to_Tss_is:3773 Exon:exon_Position_Number_is:3	AGT	Ser	AGT	Ser	none	Anonymous
Chr6	2970060	A	G	LOC_Os06g06370	expressed protein	gene_position:forward Distance_to_Tss_is:4290 Exon:exon_Position_Number_is:8	GAG	Glu	GAG	Glu	none	Anonymous
Chr6	3042960	G	T	LOC_Os06g06470	U-box domain containing heat shock protein, putative, expressed	gene_position:forward Distance_to_Tss_is:1769 Exon:exon_Position_Number_is:4	GTC	Val	TTC	Phe	none	Non-anonymous
Chr6	3637999	G	A	LOC_Os06g07540	WD-40 repeat family protein, putative, expressed	gene_position:forward Distance_to_Tss_is:6335 Exon:exon_Position_Number_is:10	CAG	Gln	CAA	Gln	none	Anonymous
Chr6	3816886	C	A	LOC_Os06g07850	retrotransposon protein, putative, unclassified	gene_position:reverse Distance_to_Tss_is:1755 Exon:exon_Position_Number_is:4	TCA	Ser	TCT	Ser	none	Anonymous
Chr6	4257072	C	T	LOC_Os06g08560	multidrug resistance-associated protein 11, putative, expressed	gene_position:forward Distance_to_Tss_is:7343 Exon:exon_Position_Number_is:16	AAC	Asn	TAC	Tyr	none	Non-anonymous
Chr6	4313361	A	G	LOC_Os06g08650	pentatricopeptide, putative, expressed	gene_position:forward Distance_to_Tss_is:1048 Exon:exon_Position_Number_is:1	GGG	Gly	GGG	Gly	none	Anonymous
Chr6	4313545	T	A	LOC_Os06g08650	pentatricopeptide, putative, expressed	gene_position:forward Distance_to_Tss_is:1232 Exon:exon_Position_Number_is:1	GTA	Val	GTA	Val	none	Anonymous
Chr6	4313892	T	C	LOC_Os06g08650	pentatricopeptide, putative, expressed	gene_position:forward Distance_to_Tss_is:1579 Exon:exon_Position_Number_is:1	GTA	Val	GCA	Ala	none	Non-anonymous
Chr6	4314104	C	A	LOC_Os06g08650	pentatricopeptide, putative, expressed	gene_position:forward Distance_to_Tss_is:1791 Exon:exon_Position_Number_is:1	GGA	Gly	AGA	Arg	none	Non-anonymous
Chr6	4315943	G	C	LOC_Os06g08660	pentatricopeptide, putative, expressed	gene_position:reverse Distance_to_Tss_is:2307 Exon:exon_Position_Number_is:1	AAG	Lys	AGG	Arg	none	Non-anonymous
Chr6	4316201	G	C	LOC_Os06g08660	pentatricopeptide, putative, expressed	gene_position:reverse Distance_to_Tss_is:2049 Exon:exon_Position_Number_is:1	GCC	Ala	GGC	Gly	none	Non-anonymous
Chr6	4316231	G	A	LOC_Os06g08660	pentatricopeptide, putative, expressed	gene_position:reverse Distance_to_Tss_is:2019 Exon:exon_Position_Number_is:1	AAG	Lys	ATG	Met	none	Non-anonymous
Chr6	4316626	G	A	LOC_Os06g08660	pentatricopeptide, putative, expressed	gene_position:reverse Distance_to_Tss_is:1624 Exon:exon_Position_Number_is:1	GTT	Val	GTT	Val	none	Anonymous
Chr6	4365974	C	T	LOC_Os06g08730	expressed protein	gene_position:forward Distance_to_Tss_is:4276 Exon:exon_Position_Number_is:9	GAC	Asp	GAT	Asp	none	Anonymous
Chr6	4379165	C	G	LOC_Os06g08750	integral membrane transporter family protein, putative, expressed	gene_position:reverse Distance_to_Tss_is:3254 Exon:exon_Position_Number_is:5	GAT	Asp	GCT	Ala	none	Non-anonymous
Chr6	4531077	G	A	LOC_Os06g09020	hypothetical protein	gene_position:forward Distance_to_Tss_is:549 Exon:exon_Position_Number_is:1	TAC	Tyr	AAC	Asn	none	Non-anonymous
Chr6	4538655	T	C	LOC_Os06g09020	hypothetical protein	gene_position:forward Distance_to_Tss_is:1317 Exon:exon_Position_Number_is:3	GGC	Gly	CGC	Arg	none	Non-anonymous
Chr6	4539113	C	A	LOC_Os06g09020	hypothetical protein	gene_position:forward Distance_to_Tss_is:1775 Exon:exon_Position_Number_is:3	AAC	Asn	AAA	Lys	none	Non-anonymous
Chr6	4551557	G	A	LOC_Os06g09040	retrotransposon protein, putative, unclassified	gene_position:reverse Distance_to_Tss_is:1107 Exon:exon_Position_Number_is:2	GAT	Asp	GTT	Val	none	Non-anonymous
Chr6	4551653	G	A	LOC_Os06g09040	retrotransposon protein, putative, unclassified	gene_position:reverse Distance_to_Tss_is:1011 Exon:exon_Position_Number_is:2	ATC	Ile	ATC	Ile	none	Anonymous
Chr6	4556668	G	A	LOC_Os06g09050	glutamate receptor precursor, putative	gene_position:reverse Distance_to_Tss_is:353 Exon:exon_Position_Number_is:1	ATA	Ile	ATT	Ile	none	Anonymous
Chr6	4556757	C	A	LOC_Os06g09050	glutamate receptor precursor, putative	gene_position:reverse Distance_to_Tss_is:264 Exon:exon_Position_Number_is:1	CTT	Leu	TTT	Phe	none	Non-anonymous
Chr6	4603465	G	A	LOC_Os06g09150	transposon protein, putative, CACTA, En/Spm sub-class	gene_position:reverse Distance_to_Tss_is:570 Exon:exon_Position_Number_is:1	TCT	Ser	TCT	Ser	none	Anonymous
Chr6	5186475	T	C	LOC_Os06g10140	expressed protein	gene_position:reverse Distance_to_Tss_is:833 Exon:exon_Position_Number_is:2	ATG	Met	AGG	Arg	none	Non-anonymous
Chr6	5194757	T	C	LOC_Os06g10150	hypothetical protein	gene_position:forward Distance_to_Tss_is:302 Exon:exon_Position_Number_is:2	TTG	Leu	CTG	Leu	none	Anonymous
Chr6	5213320	A	G	LOC_Os06g10190	flavin-containing monooxygenase 2, putative	gene_position:reverse Distance_to_Tss_is:280 Exon:exon_Position_Number_is:2	ACG	Thr	ACC	Thr	none	Anonymous
Chr6	5215799	T	C	LOC_Os06g10190	flavin-containing monooxygenase 2, putative	gene_position:reverse Distance_to_Tss_is:1233 Exon:exon_Position_Number_is:4	TTG	Leu	TTG	Leu	none	Anonymous
Chr6	5638294	A	G	LOC_Os06g10810	phosphate carrier protein, mitochondrial precursor, putative, expressed	gene_position:forward Distance_to_Tss_is:1021 Exon:exon_Position_Number_is:2	AAG	Lys	GAG	Glu	none	Non-anonymous
Chr6	5935863	G	A	LOC_Os06g11320	peptidyl-prolyl cis-trans isomerase CYP40, putative, expressed	gene_position:reverse Distance_to_Tss_is:2783 Exon:exon_Position_Number_is:2	CGC	Arg	CTC	Leu	none	Non-anonymous
Chr6	6082328	C	G	LOC_Os06g11480	hypothetical protein	gene_position:reverse Distance_to_Tss_is:120 Exon:exon_Position_Number_is:1	CAC	His	CAC	His	none	Anonymous
Chr6	6116186	C	T	LOC_Os06g11540	retrotransposon protein, putative, unclassified	gene_position:forward Distance_to_Tss_is:625 Exon:exon_Position_Number_is:2	ATG	Met	ATT	Ile	none	Non-anonymous
Chr6	6126814	A	G	LOC_Os06g11560	retrotransposon protein, putative, Ty3-gypsy subclass	gene_position:reverse Distance_to_Tss_is:1588 Exon:exon_Position_Number_is:3	GGC	Gly	GCC	Ala	none	Non-anonymous
Chr6	6829284	G	A	LOC_Os06g12590	protein kinase, putative, expressed	gene_position:reverse Distance_to_Tss_is:2467 Exon:exon_Position_Number_is:4	GGC	Gly	GTC	Val	none	Non-anonymous
Chr6	6939820	C	T	LOC_Os06g12710	retrotransposon protein, putative, Ty3-gypsy subclass	gene_position:forward Distance_to_Tss_is:2324 Exon:exon_Position_Number_is:5	CAC	His	TAC	Tyr	none	Non-anonymous
Chr6	7099947	A	G	LOC_Os06g12970	retrotransposon protein, putative, unclassified	gene_position:forward Distance_to_Tss_is:3352 Exon:exon_Position_Number_is:4	TCC	Ser	TGC	Cys	none	Non-anonymous
Chr6	7100357	G	A	LOC_Os06g12970	retrotransposon protein, putative, unclassified	gene_position:forward Distance_to_Tss_is:3762 Exon:exon_Position_Number_is:4	ACG	Thr	ACG	Thr	none	Anonymous
Chr6	7311539	T	C	LOC_Os06g13290	retrotransposon protein, putative, unclassified	gene_position:forward Distance_to_Tss_is:793 Exon:exon_Position_Number_is:3	GAC	Asp	CAC	His	none	Non-anonymous
Chr6	7343105	A	G	LOC_Os06g13350	SAM dependent carboxyl methyltransferase, putative, expressed	gene_position:reverse Distance_to_Tss_is:809 Exon:exon_Position_Number_is:2	ATG	Met	ATC	Ile	none	Non-anonymous
Chr6	7577703	T	G	LOC_Os06g13660	alanyl-tRNA synthetase, putative, expressed	gene_position:forward Distance_to_Tss_is:3724 Exon:exon_Position_Number_is:8	ATA	Ile	GTA	Val	none	Non-anonymous
Chr6	8117598	T	C	LOC_Os06g14450	exo70 exocyst complex subunit family protein, putative, expressed	gene_position:forward Distance_to_Tss_is:2348 Exon:exon_Position_Number_is:1	ACT	Thr	CCT	Pro	none	Non-anonymous
Chr6	8117887	C	T	LOC_Os06g14450	exo70 exocyst complex subunit family protein, putative, expressed	gene_position:forward Distance_to_Tss_is:2637 Exon:exon_Position_Number_is:1	AGC	Ser	ATC	Ile	none	Non-anonymous
Chr6	8126684	A	G	LOC_Os06g14460	chromosome condensation protein like, putative, expressed	gene_position:forward Distance_to_Tss_is:246 Exon:exon_Position_Number_is:1	CAT	His	CAG	Gln	none	Non-anonymous
Chr6	8152817	A	G	LOC_Os06g14510	glucose-6-phosphate isomerase, putative, expressed	gene_position:forward Distance_to_Tss_is:1581 Exon:exon_Position_Number_is:6	ATC	Ile	GTC	Val	none	Non-anonymous
Chr6	8153129	A	T	LOC_Os06g14510	glucose-6-phosphate isomerase, putative, expressed	gene_position:forward Distance_to_Tss_is:1893 Exon:exon_Position_Number_is:8	CCA	Pro	CTA	Leu	none	Non-anonymous
Chr6	8158106	T	C	LOC_Os06g14510	glucose-6-phosphate isomerase, putative, expressed	gene_position:forward Distance_to_Tss_is:6870 Exon:exon_Position_Number_is:24	TAA	***	TCA	Ser	uag	Non-anonymous
Chr6	8198100	T	C	LOC_Os06g14560	hypothetical protein	gene_position:forward Distance_to_Tss_is:91 Exon:exon_Position_Number_is:1	TAC	Tyr	TCC	Ser	none	Non-anonymous
Chr6	8297600	T	C	LOC_Os06g14730	transposon protein, putative, unclassified	gene_position:forward Distance_to_Tss_is:207 Exon:exon_Position_Number_is:2	ACT	Thr	CCT	Pro	none	Non-anonymous
Chr6	8298064	C	T	LOC_Os06g14730	transposon protein, putative, unclassified	gene_position:forward Distance_to_Tss_is:671 Exon:exon_Position_Number_is:3	TTC	Phe	TTC	Phe	none	Anonymous
Chr6	8299116	T	C	LOC_Os06g14730	transposon protein, putative, unclassified	gene_position:forward Distance_to_Tss_is:1723 Exon:exon_Position_Number_is:3	AAG	Lys	AAC	Asn	none	Non-anonymous
Chr6	8299179	C	G	LOC_Os06g14730	transposon protein, putative, unclassified	gene_position:forward Distance_to_Tss_is:1786 Exon:exon_Position_Number_is:3	CCA	Pro	CCG	Pro	none	Anonymous
Chr6	8299449	G	A	LOC_Os06g14730	transposon protein, putative, unclassified	gene_position:forward Distance_to_Tss_is:2056 Exon:exon_Position_Number_is:3	GGC	Gly	GGA	Gly	none	Anonymous
Chr6	8320252	G	T	LOC_Os06g14750	phosphatidylinositol-4-phosphate 5-Kinase family protein, putative, expressed	gene_position:reverse Distance_to_Tss_is:4304 Exon:exon_Position_Number_is:9	CAG	Gln	CAA	Gln	none	Anonymous
Chr6	8320324	G	T	LOC_Os06g14750	phosphatidylinositol-4-phosphate 5-Kinase family protein, putative, expressed	gene_position:reverse Distance_to_Tss_is:4232 Exon:exon_Position_Number_is:9	CGT	Arg	CGA	Arg	none	Anonymous
Chr6	8320665	C	T	LOC_Os06g14750	phosphatidylinositol-4-phosphate 5-Kinase family protein, putative, expressed	gene_position:reverse Distance_to_Tss_is:3891 Exon:exon_Position_Number_is:8	GTT	Val	ATT	Ile	none	Non-anonymous
Chr6	8323712	G	T	LOC_Os06g14750	phosphatidylinositol-4-phosphate 5-Kinase family protein, putative, expressed	gene_position:reverse Distance_to_Tss_is:844 Exon:exon_Position_Number_is:2	ATA	Ile	AAA	Lys	none	Non-anonymous
Chr6	8323967	G	A	LOC_Os06g14750	phosphatidylinositol-4-phosphate 5-Kinase family protein, putative, expressed	gene_position:reverse Distance_to_Tss_is:589 Exon:exon_Position_Number_is:2	GAG	Glu	GTG	Val	none	Non-anonymous
Chr6	8324182	C	T	LOC_Os06g14750	phosphatidylinositol-4-phosphate 5-Kinase family protein, putative, expressed	gene_position:reverse Distance_to_Tss_is:374 Exon:exon_Position_Number_is:2	GTG	Val	GTA	Val	none	Anonymous
Chr6	8327660	T	C	LOC_Os06g14760	retrotransposon, putative, centromere-specific	gene_position:forward Distance_to_Tss_is:1105 Exon:exon_Position_Number_is:3	CCT	Pro	CCT	Pro	none	Anonymous
Chr6	8430857	A	C	LOC_Os06g14830	retrotransposon protein, putative, unclassified	gene_position:forward Distance_to_Tss_is:792 Exon:exon_Position_Number_is:3	AAT	Asn	CAT	His	none	Non-anonymous
Chr6	8462683	G	A	LOC_Os06g14900	retrotransposon protein, putative, unclassified	gene_position:forward Distance_to_Tss_is:533 Exon:exon_Position_Number_is:2	TTT	Phe	TTA	Leu	none	Non-anonymous
Chr6	8464508	T	C	LOC_Os06g14910	retrotransposon protein, putative, unclassified	gene_position:reverse Distance_to_Tss_is:1229 Exon:exon_Position_Number_is:2	GGG	Gly	GGG	Gly	none	Anonymous
Chr6	8529497	G	A	LOC_Os06g15050	transposon protein, putative, CACTA, En/Spm sub-class	gene_position:reverse Distance_to_Tss_is:2777 Exon:exon_Position_Number_is:6	CTT	Leu	TTT	Phe	none	Non-anonymous
Chr6	8530303	C	T	LOC_Os06g15050	transposon protein, putative, CACTA, En/Spm sub-class	gene_position:reverse Distance_to_Tss_is:1971 Exon:exon_Position_Number_is:4	TCT	Ser	TCA	Ser	none	Anonymous
Chr6	8534267	G	C	LOC_Os06g15060	transposon protein, putative, CACTA, En/Spm sub-class	gene_position:reverse Distance_to_Tss_is:2590 Exon:exon_Position_Number_is:4	AAG	Lys	AGG	Arg	none	Non-anonymous
Chr6	8534589	C	T	LOC_Os06g15060	transposon protein, putative, CACTA, En/Spm sub-class	gene_position:reverse Distance_to_Tss_is:2268 Exon:exon_Position_Number_is:4	GTT	Val	ATT	Ile	none	Non-anonymous
Chr6	8552040	A	T	LOC_Os06g15090	transposon protein, putative, CACTA, En/Spm sub-class	gene_position:reverse Distance_to_Tss_is:2269 Exon:exon_Position_Number_is:4	ACT	Thr	AAT	Asn	none	Non-anonymous
[truncated: 4,457 more rows]
